# Supplementary material for: Genome-wide characterization and comparison of endogenous retroviruses among 3 duck reference genomes
Source: Poult Sci. 2024 Feb 9;103(5):103543. doi: 10.1016/j.psj.2024.103543 (PMC11067759; doi:10.1016/j.psj.2024.103543)
Supplement: Supplementary file 1 [file mmc1.xlsx]

## Sheet: Table S1
Table S1 Pfams entries required in this study
Pfam accession	Pfam ID	Description
PF00098	zf-CCHC	Zinc knuckle
PF02022	Integrase_Zn	Integrase Zinc binding domain
PF00552	IN_DBD_C	Integrase DNA binding domain
PF01393	Chromo_shadow	Chromo shadow domain
PF00385	Chromo	Chromo (CHRromatin Organisation MOdifier) domain
PF06817	RVT_thumb	Reverse transcriptase thumb domain
PF04195	Transposase_28	Putative gypsy type transposon
PF02337	Gag_p10	Retroviral GAG p10 protein
PF01141	Gag_p12	Gag polyprotein, inner coat protein p12
PF03732	Retrotrans_gag	Retrotransposon gag protein
PF00077	RVP	Retroviral aspartyl protease
PF00665	rve	Integrase core domain
PF06815	RVT_connect	Reverse transcriptase connection domain
PF01140	Gag_MA	Matrix protein (MA), p15
PF00607	Gag_p24	gag protein p24 N-terminal domain
PF00692	dUTPase	dUTPase
PF08284	RVP_2	Retroviral aspartyl protease
PF00075	RNase_H	RNase H
PF05380	Peptidase_A17	Pao retrotransposon peptidase
PF01723	Chorion_1	Chorion protein
PF00517	GP41	Retroviral envelope protein
PF02093	Gag_p30	Gag P30 core shell protein
PF00078	RVT_1	Reverse transcriptase (RNA-dependent DNA polymerase)
PF07727	RVT_2	Reverse transcriptase (RNA-dependent DNA polymerase)
PF01021	TYA	Ty transposon capsid protein
PF03078	ATHILA	ATHILA ORF-1 family
PF07253	Gypsy	Gypsy protein
PF00516	GP120	Envelope glycoprotein GP120
PF00429	TLV_coat	ENV polyprotein
PF09590	Env-gp36	Lentivirus surface glycoprotein
PF03408	Foamy_virus_ENV	Foamy virus envelope protein

## Sheet: Table S2
Table S2 Selected evolutionary tree sequences from three duck reference genomes.
Mallard	Pekin_duck	Shaoxing_duck
chr22:4402415-4408067	chrw:6613105-6619858	chr21:4069382-4076135
chr22:4509645-4515499	chrw:6921421-6927128	chr21:4384778-4390506
chr22:5579142-5586794	chrw:7274305-7279990	chr21:4771168-4776853
chr22:11311215-11318616	chrw:7484232-7489992	chr21:4981110-4986862
chr22:13383990-13389768	chrw:9090570-9097971	chr21:7859488-7866148
chr22:14261452-14268205	chrw:10598754-10606405	chr21:7975054-7981746
chr22:14576878-14582606	chrw:10694276-10700125	chrz:51885599-51893125
chr22:15001552-15007237	chrw:12241456-12249499	chrz:79007317-79014841
chr22:15211904-15217656	chrw:13553203-13559055	chr30:4175522-4182801
chr24:89829-95676	chrw:15876370-15883062	chr32:2722928-2730431
chrZ:32372000-32377637	chrw:16566416-16572068	chr1:115140251-115147947
chrZ:44392115-44399641	chrw:16682602-16689052	chr37:2350498-2358149
chr31:1204379-1211883	chrz:45606131-45613630	chr38:115200-121052
chr34:444386-451100	chr1:134160773-134167297	chr6:34335135-34342533
chr34:1211552-1218258	chr8:32611115-32616648	chr6:39536315-39543715
chr36:1067512-1074834	chr10:13751033-13758252	chr2:35100474-35108519
chr10:17579086-17587150	chr2:6491169-6497504	chr10:54199-61263
chr2:128800035-128807761	chr11:2467158-2474497	chr1:43121789-43127522
chr12:2271359-2278762	chr13:8651100-8657387	chr11:12880122-12887546
chr17:10998698-11005954	chr16:13413982-13421656	chr12:120369-126213
chr22:154116-159968	chr4:103406-108484	chr12:2275397-2282800
chr22:1578817-1585435		chr3:12187556-12194260
chr22:1694336-1701029		chr21:56784-62562
chr22:3272231-3280274		chr21:2168879-2176279

## Sheet: Table S3
Table S3 GO and KEGG entries in the three duck genomes
GO entries in the Pekin duck genome											KEGG entries in the Pekin duck genome
GO categories	ID	Description	GeneRatio	BgRatio	pvalue	p.adjust	qvalue	geneID	Count		#Term	Database	ID	Input number	Background number	P-Value	Corrected P-Value	Input
BP	GO:0050808	synapse organization	4/34	40/2073	0.00363243	0.668025	0.658121	SEMA3A/CDH1/GABRG2/CTNNA2	4		Focal adhesion	KEGG PATHWAY	apla04510	7	188	0.00245512	0.0941099	ITGA9|PTK2|EGFR|COL4A4|COL4A1|VWF|PARVG
BP	GO:0034330	cell junction organization	5/34	69/2073	0.0046366	0.668025	0.658121	SEMA3A/PTK2/CDH1/GABRG2/CTNNA2	5		AGE-RAGE signaling pathway in diabetic complications	KEGG PATHWAY	apla04933	5	95	0.00249717	0.0941099	COL4A4|PLCE1|NOX4|COL4A1|PIM1
BP	GO:0018209	peptidyl-serine modification	3/34	29/2073	0.0110112	0.668025	0.658121	CSNK1G1/PARP1/TENM1	3		Cell adhesion molecules (CAMs)	KEGG PATHWAY	apla04514	5	108	0.00422401	0.0941099	ITGA9|CDH3|CNTNAP2|LRRC4C|PTPRM
BP	GO:0007399	nervous system development	10/34	279/2073	0.0110992	0.668025	0.658121	SEMA3A/SEMA3E/ANOS1/PTK2/TBX20/FAM126A/CDH1/GABRG2/CTNNA2/TENM1	10		Adherens junction	KEGG PATHWAY	apla04520	4	68	0.0046474	0.0941099	PTPRM|EGFR|IQGAP1|CTNNA2
BP	GO:0007155	cell adhesion	7/34	158/2073	0.012143	0.668025	0.658121	ANOS1/CNTN5/PTK2/CDH3/CDH1/CTNNA2/TENM1	7		Calcium signaling pathway	KEGG PATHWAY	apla04020	6	175	0.00722673	0.110715	ADCY1|PDE1C|EGFR|HTR4|PLCE1|GRM5
BP	GO:0022610	biological adhesion	7/34	158/2073	0.012143	0.668025	0.658121	ANOS1/CNTN5/PTK2/CDH3/CDH1/CTNNA2/TENM1	7		ECM-receptor interaction	KEGG PATHWAY	apla04512	4	84	0.00938705	0.110715	ITGA9|VWF|COL4A4|COL4A1
BP	GO:0000380	alternative mRNA splicing, via spliceosome	2/34	11/2073	0.0130933	0.668025	0.658121	CELF2/QKI	2		Glycosphingolipid biosynthesis - ganglio series	KEGG PATHWAY	apla00604	2	14	0.00956797	0.110715	ST3GAL1|GLB1
BP	GO:0000381	regulation of alternative mRNA splicing, via spliceosome	2/34	11/2073	0.0130933	0.668025	0.658121	CELF2/QKI	2		Glycosaminoglycan biosynthesis - heparan sulfate / heparin	KEGG PATHWAY	apla00534	2	23	0.0226404	0.220618	EXTL3|HS6ST3
BP	GO:0001755	neural crest cell migration	2/34	11/2073	0.0130933	0.668025	0.658121	SEMA3E/CTNNA2	2		Metabolic pathways	KEGG PATHWAY	apla01100	19	1228	0.0251467	0.220618	ST3GAL1|PDE1C|ADCY1|ACYP2|UXS1|ACSS3|EXTL3|GLB1|CPS1|CMAS|TPO|PLCE1|GBE1|MGAT4C|DGKB|PIK3C2G|BLVRA|MCEE|GALNT9
BP	GO:0098742	cell-cell adhesion via plasma-membrane adhesion molecules	3/34	34/2073	0.0170536	0.668025	0.658121	CDH3/CDH1/TENM1	3		RNA degradation	KEGG PATHWAY	apla03018	3	68	0.0289057	0.220618	PAN3|LSM5|DIS3
CC	GO:0019897	extrinsic component of plasma membrane	3/34	24/2142	0.00589125	0.402084	0.389536	PTK2/CDH3/CDH1	3		Ribosome biogenesis in eukaryotes	KEGG PATHWAY	apla03008	3	69	0.0299604	0.220618	MPHOSPH10|SPATA5|DKC1
CC	GO:0016604	nuclear body	4/34	61/2142	0.0145705	0.402084	0.389536	HACE1/ASCC3/TENM1/DKC1	4		Neuroactive ligand-receptor interaction	KEGG PATHWAY	apla04080	7	321	0.0350615	0.223528	GABRG2|GRIA1|HTR4|SSTR4|HTR1D|GRM5|GABBR2
CC	GO:0005795	Golgi stack	2/34	12/2142	0.014614	0.402084	0.389536	ST3GAL1/HACE1	2		Propanoate metabolism	KEGG PATHWAY	apla00640	2	30	0.0358749	0.223528	ACSS3|MCEE
CC	GO:0019898	extrinsic component of membrane	3/34	35/2142	0.0169137	0.402084	0.389536	PTK2/CDH3/CDH1	3		Mucin type O-glycan biosynthesis	KEGG PATHWAY	apla00512	2	33	0.0422618	0.238511	ST3GAL1|GALNT9
CC	GO:0000139	Golgi membrane	4/34	66/2142	0.0190274	0.402084	0.389536	MGAT4C/ST3GAL1/EGFR/HACE1	4		Gap junction	KEGG PATHWAY	apla04540	3	81	0.0441687	0.238511	GRM5|EGFR|ADCY1
CC	GO:0005886	plasma membrane	13/34	469/2142	0.021794	0.402084	0.389536	SEMA3E/CNTN5/PTK2/EGFR/FAM126A/CSNK1G1/CDH3/CDH1/GABRG2/CTNNA2/KCNMA1/RALGPS2/TENM1	13
CC	GO:0071944	cell periphery	13/34	484/2142	0.0279563	0.402084	0.389536	SEMA3E/CNTN5/PTK2/EGFR/FAM126A/CSNK1G1/CDH3/CDH1/GABRG2/CTNNA2/KCNMA1/RALGPS2/TENM1	13
CC	GO:0030054	cell junction	7/34	193/2142	0.0284661	0.402084	0.389536	SEMA3A/PTK2/PHACTR1/CDH1/GABRG2/CTNNA2/KCNMA1	7
CC	GO:0048471	perinuclear region of cytoplasm	3/34	53/2142	0.0498941	0.541662	0.524759	HSP90B1/PTK2/TENM1	3
MF	GO:0045296	cadherin binding	3/32	13/1915	0.00108285	0.153764	0.153764	CDH3/CDH1/CTNNA2	3
MF	GO:0050839	cell adhesion molecule binding	4/32	36/1915	0.00260142	0.184701	0.184701	CDH3/CDH1/CTNNA2/TENM1	4
MF	GO:0016757	transferase activity, transferring glycosyl groups	3/32	29/1915	0.0115346	0.54597	0.54597	MGAT4C/ST3GAL1/PARP1	3
GO entries in the Mallard genome											KEGG entries in the Mallard genome
GO categories	ID	Description	GeneRatio	BgRatio	pvalue	p.adjust	qvalue	geneID	Count		#Term	Database	ID	Input number	Background number	P-Value	Corrected P-Value	Input
BP	GO:0001525	angiogenesis	5/38	53/2073	0.00238603	0.458378	0.449292	SEMA3E/PTK2/TBX20/NRXN3/ITGAV	5		Calcium signaling pathway	KEGG PATHWAY	apla04020	7	175	0.00154018	0.083892	ADCY1|PDE1C|TRHR|PLCE1|GRM5|GRIN1|P2RX6
BP	GO:0007015	actin filament organization	5/38	58/2073	0.00356333	0.458378	0.449292	PTK2/PHACTR1/MYO6/TENM1/TLN1	5		Cell adhesion molecules (CAMs)	KEGG PATHWAY	apla04514	5	108	0.00399021	0.083892	SELP|PTPRM|CNTNAP2|NRXN3|ITGAV
BP	GO:0032879	regulation of localization	10/38	213/2073	0.00377797	0.458378	0.449292	SEMA3A/SEMA3E/PTK2/TBX20/MYO6/KCNMA1/GPC1/TENM1/ABHD17C/TLN1	10		Mucin type O-glycan biosynthesis	KEGG PATHWAY	apla00512	3	33	0.00440955	0.083892	ST3GAL1|GALNT8|GALNT9
BP	GO:0050807	regulation of synapse organization	3/38	19/2073	0.00449872	0.458378	0.449292	SEMA3A/CTNNA2/ABHD17C	3		Vascular smooth muscle contraction	KEGG PATHWAY	apla04270	5	113	0.00479383	0.083892	KCNMB1|ADCY1|MYL9|PRKCD|KCNMA1
BP	GO:0050803	regulation of synapse structure or activity	3/38	20/2073	0.00522603	0.458378	0.449292	SEMA3A/CTNNA2/ABHD17C	3		Neuroactive ligand-receptor interaction	KEGG PATHWAY	apla04080	8	321	0.0116187	0.162662	GABRG2|GRIK2|TRHR|HRH3|GRM5|GRIN1|GABBR2|P2RX6
BP	GO:0050808	synapse organization	4/38	40/2073	0.00546858	0.458378	0.449292	SEMA3A/CTNNA2/ABHD17C/GABRG2	4		Adherens junction	KEGG PATHWAY	apla04520	3	68	0.0279282	0.289498	PTPRM|IQGAP1|CTNNA2
BP	GO:0048514	blood vessel morphogenesis	5/38	64/2073	0.00547207	0.458378	0.449292	SEMA3E/PTK2/TBX20/NRXN3/ITGAV	5		Ribosome biogenesis in eukaryotes	KEGG PATHWAY	apla03008	3	69	0.0289498	0.289498	MPHOSPH10|SPATA5|DKC1
BP	GO:0008104	protein localization	10/38	228/2073	0.00620341	0.458378	0.449292	SEMA3A/MAPRE2/INVS/APOB/MYO6/CTNNA2/GPC1/ATG7/TENM1/ABHD17C	10		Focal adhesion	KEGG PATHWAY	apla04510	5	188	0.0335684	0.293723	PARVB|VWF|PTK2|ITGAV|MYL9
BP	GO:0001568	blood vessel development	5/38	66/2073	0.00624474	0.458378	0.449292	SEMA3E/PTK2/TBX20/NRXN3/ITGAV	5
BP	GO:0033036	macromolecule localization	11/38	267/2073	0.00639193	0.458378	0.449292	SEMA3A/MAPRE2/INVS/APOB/MYO6/QKI/CTNNA2/GPC1/ATG7/TENM1/ABHD17C	11
CC	GO:0030054	cell junction	10/38	193/2142	0.00139755	0.122136	0.107856	SEMA3A/PTK2/PHACTR1/CTNNA2/ITGAV/KCNMA1/GPC1/ABHD17C/GABRG2/TLN1	10
CC	GO:0031256	leading edge membrane	3/38	14/2142	0.00163941	0.122136	0.107856	MYO6/GABRG2/TLN1	3
CC	GO:0016459	myosin complex	3/38	19/2142	0.00410454	0.190135	0.167904	MYL9/MYL12A/MYO6	3
CC	GO:0045202	synapse	7/38	130/2142	0.00668498	0.190135	0.167904	SEMA3A/PTK2/PHACTR1/KCNMA1/GPC1/ABHD17C/GABRG2	7
CC	GO:0005925	focal adhesion	3/38	23/2142	0.00714319	0.190135	0.167904	PTK2/ITGAV/TLN1	3
CC	GO:0031253	cell projection membrane	3/38	24/2142	0.00806444	0.190135	0.167904	MYO6/GABRG2/TLN1	3
CC	GO:0030055	cell-substrate junction	3/38	25/2142	0.00905284	0.190135	0.167904	PTK2/ITGAV/TLN1	3
CC	GO:0005886	plasma membrane	15/38	469/2142	0.0102086	0.190135	0.167904	SEMA3E/PTK2/TRHR/MYO6/CTNNA2/ITGAV/KCNMA1/RALGPS2/GPC1/TENM1/CSNK1G1/ABHD17C/GABRG2/LITAF/TLN1	15
CC	GO:0048471	perinuclear region of cytoplasm	4/38	53/2142	0.0132328	0.2042	0.180325	HSP90B1/PTK2/MYO6/TENM1	4
CC	GO:0071944	cell periphery	15/38	484/2142	0.0137047	0.2042	0.180325	SEMA3E/PTK2/TRHR/MYO6/CTNNA2/ITGAV/KCNMA1/RALGPS2/GPC1/TENM1/CSNK1G1/ABHD17C/GABRG2/LITAF/TLN1	15
MF	GO:0008092	cytoskeletal protein binding	6/38	130/1915	0.0398239	0.883601	0.883601	MAPRE2/MYL9/PHACTR1/MYO6/CTNNA2/TLN1	6
MF	GO:0003779	actin binding	4/38	68/1915	0.0432827	0.883601	0.883601	PHACTR1/MYO6/CTNNA2/TLN1	4
MF	GO:0051015	actin filament binding	3/38	42/1915	0.0486182	0.883601	0.883601	MYO6/CTNNA2/TLN1	3
GO entries in the Shaoxing duck genome											KEGG entries in the Shaoxing duck genome
GO categories	ID	Description	GeneRatio	BgRatio	pvalue	p.adjust	qvalue	geneID	Count		#Term	Database	ID	Input number	Background number	P-Value	Corrected P-Value	Input
BP	GO:0002011	morphogenesis of an epithelial sheet	3/39	13/2073	0.00154653	0.423874	0.400445	PTK2/TBX20/WNT2B	3		Focal adhesion	KEGG PATHWAY	apla04510	9	188	7.57807e-05	0.00613823	ITGA9|PTK2|LAMA1|ITGA2B|VAV3|DOCK1|COL4A6|PARVB|VWF
BP	GO:0030335	positive regulation of cell migration	5/39	47/2073	0.00155856	0.423874	0.400445	SEMA3E/KITLG/PTK2/TBX20/NTRK3	5		ECM-receptor interaction	KEGG PATHWAY	apla04512	6	84	0.000161346	0.00653451	ITGA9|LAMA1|ITGA2B|COL4A6|DAG1|VWF
BP	GO:2000147	positive regulation of cell motility	5/39	49/2073	0.00188481	0.423874	0.400445	SEMA3E/KITLG/PTK2/TBX20/NTRK3	5		Ferroptosis	KEGG PATHWAY	apla04216	3	36	0.00512492	0.123759	VDAC2|CP|TFRC
BP	GO:0040017	positive regulation of locomotion	5/39	51/2073	0.00225874	0.423874	0.400445	SEMA3E/KITLG/PTK2/TBX20/NTRK3	5		Regulation of actin cytoskeleton	KEGG PATHWAY	apla04810	6	176	0.00611156	0.123759	ITGA9|PTK2|ITGA2B|VAV3|DOCK1|IQGAP1
BP	GO:0051272	positive regulation of cellular component movement	5/39	52/2073	0.00246483	0.423874	0.400445	SEMA3E/KITLG/PTK2/TBX20/NTRK3	5		Melanogenesis	KEGG PATHWAY	apla04916	4	93	0.0113919	0.150583	WNT2B|KITLG|EP300|EDNRB
BP	GO:0048638	regulation of developmental growth	4/39	38/2073	0.00498683	0.423874	0.400445	SEMA3E/TBX20/NTRK3/GATA6	4		Spliceosome	KEGG PATHWAY	apla03040	4	95	0.0122076	0.150583	DHX38|LSM5|RBM22|TRA2A
BP	GO:0002088	lens development in camera-type eye	3/39	21/2073	0.00647965	0.423874	0.400445	NTRK3/CRYBB1/WNT2B	3		Fanconi anemia pathway	KEGG PATHWAY	apla03460	3	52	0.0132523	0.150583	FAN1|FANCM|TOP3A
BP	GO:0048639	positive regulation of developmental growth	3/39	22/2073	0.00740582	0.423874	0.400445	TBX20/NTRK3/GATA6	3		Porphyrin and chlorophyll metabolism	KEGG PATHWAY	apla00860	2	20	0.016435	0.150583	BLVRA|CP
BP	GO:0008283	cell population proliferation	9/39	193/2073	0.00779908	0.423874	0.400445	KITLG/PDS5B/PTK2/TBX20/NTRK3/SMAD6/GATA6/WNT2B/TFRC	9		Histidine metabolism	KEGG PATHWAY	apla00340	2	22	0.0194081	0.150583	AMDHD1|ALDH1A3
BP	GO:0021953	central nervous system neuron differentiation	3/39	23/2073	0.00840673	0.423874	0.400445	PTK2/TBX20/SMAD6	3		Calcium signaling pathway	KEGG PATHWAY	apla04020	5	175	0.0233743	0.150583	TRHR|VDAC2|VDAC1|CACNA1D|EDNRB
CC	GO:0045177	apical part of cell	3/37	25/2142	0.00840258	0.638922	0.63548	ZP3/VAMP7/RHCG	3		Influenza A	KEGG PATHWAY	apla05164	4	119	0.0249789	0.150583	PML|EP300|VDAC1|TRAF3
CC	GO:0042470	melanosome	2/37	16/2142	0.029926	0.638922	0.63548	HSP90B1/TFRC	2		Drug metabolism - cytochrome P450	KEGG PATHWAY	apla00982	2	26	0.025967	0.150583	AOX1|ALDH1A3
CC	GO:0048770	pigment granule	2/37	16/2142	0.029926	0.638922	0.63548	HSP90B1/TFRC	2		RNA degradation	KEGG PATHWAY	apla03018	3	68	0.0260267	0.150583	PAN3|LSM5|DIS3
CC	GO:0031902	late endosome membrane	2/37	18/2142	0.0373408	0.638922	0.63548	VAMP7/RNF13	2		Adherens junction	KEGG PATHWAY	apla04520	3	68	0.0260267	0.150583	PTPRM|EP300|IQGAP1
CC	GO:0042383	sarcolemma	2/37	18/2142	0.0373408	0.638922	0.63548	CACNA1D/PTK2	2		Tyrosine metabolism	KEGG PATHWAY	apla00350	2	29	0.0313903	0.169507	AOX1|ALDH1A3
CC	GO:0005886	plasma membrane	13/37	469/2142	0.0439898	0.638922	0.63548	SEMA3E/KITLG/CACNA1D/TRHR/PTK2/AKTIP/ZP3/VAMP7/RHCG/NTRK3/DIO3/TFRC/VSIG1	13		beta-Alanine metabolism	KEGG PATHWAY	apla00410	2	31	0.0352311	0.178358	UPB1|ALDH1A3
CC	GO:0016021	integral component of membrane	13/37	474/2142	0.0475228	0.638922	0.63548	SEMA3E/KITLG/CACNA1D/TRHR/ZP3/VAMP7/RHCG/NTRK3/RNF13/TPST2/DIO3/TFRC/VSIG1	13		Homologous recombination	KEGG PATHWAY	apla03440	2	35	0.0434202	0.206884	XRCC3|TOP3A
MF	GO:0019899	enzyme binding	7/38	145/1915	0.0212152	0.761568	0.761568	PTK2/PHACTR1/ZP3/SMAD6/RNF13/GATA6/HIF1A	7		Nucleotide excision repair	KEGG PATHWAY	apla03420	2	37	0.047754	0.214893	MNAT1|POLE2
MF	GO:0005212	structural constituent of eye lens	2/38	12/1915	0.0223301	0.761568	0.761568	CRYBA4/CRYBB1	2

## Sheet: Table S4
Table S4 Number of predicted ERV bars in the Pekin_duck, Mallard and Shaoxing_duck genome.
Number of predicted ERV bars in the Pekin_duck genome.																	Number of predicted ERV bars in the Mallard genome.																	Number of predicted ERV bars in the Shaoxing_duck genome.
seq0	LTRharvest	repeat_region	164878	172390	.	?	.	ID=repeat_region1									seq0	LTRharvest	repeat_region	308548	310991	.	?	.	ID=repeat_region1									seq0	LTRharvest	repeat_region	1819752	1827264	.	?	.	ID=repeat_region1
seq0	LTRharvest	target_site_duplication	164878	164881	.	?	.	Parent=repeat_region1									seq0	LTRharvest	target_site_duplication	308548	308551	.	?	.	Parent=repeat_region1									seq0	LTRharvest	target_site_duplication	1819752	1819755	.	?	.	Parent=repeat_region1
seq0	LTRharvest	LTR_retrotransposon	164882	172386	.	?	.	ID=LTR_retrotransposon1;Parent=repeat_region1;ltr_similarity=91.52;seq_number=0									seq0	LTRharvest	LTR_retrotransposon	308552	310987	.	?	.	ID=LTR_retrotransposon1;Parent=repeat_region1;ltr_similarity=94.85;seq_number=0									seq0	LTRharvest	LTR_retrotransposon	1819756	1827260	.	?	.	ID=LTR_retrotransposon1;Parent=repeat_region1;ltr_similarity=91.96;seq_number=0
seq0	LTRharvest	long_terminal_repeat	164882	165098	.	?	.	Parent=LTR_retrotransposon1									seq0	LTRharvest	long_terminal_repeat	308552	309169	.	?	.	Parent=LTR_retrotransposon1									seq0	LTRharvest	long_terminal_repeat	1819756	1819979	.	?	.	Parent=LTR_retrotransposon1
seq0	LTRharvest	long_terminal_repeat	172163	172386	.	?	.	Parent=LTR_retrotransposon1									seq0	LTRharvest	long_terminal_repeat	310367	310987	.	?	.	Parent=LTR_retrotransposon1									seq0	LTRharvest	long_terminal_repeat	1827044	1827260	.	?	.	Parent=LTR_retrotransposon1
seq0	LTRharvest	target_site_duplication	172387	172390	.	?	.	Parent=repeat_region1									seq0	LTRharvest	target_site_duplication	310988	310991	.	?	.	Parent=repeat_region1									seq0	LTRharvest	target_site_duplication	1827261	1827264	.	?	.	Parent=repeat_region1
###																	###																	seq
seq0	LTRharvest	repeat_region	5948098	5951955	.	?	.	ID=repeat_region2									seq0	LTRharvest	repeat_region	320899	325014	.	?	.	ID=repeat_region2									seq0	LTRharvest	repeat_region	1830485	1837539	.	?	.	ID=repeat_region2
seq0	LTRharvest	target_site_duplication	5948098	5948101	.	?	.	Parent=repeat_region2									seq0	LTRharvest	target_site_duplication	320899	320902	.	?	.	Parent=repeat_region2									seq0	LTRharvest	target_site_duplication	1830485	1830489	.	?	.	Parent=repeat_region2
seq0	LTRharvest	LTR_retrotransposon	5948102	5951951	.	?	.	ID=LTR_retrotransposon2;Parent=repeat_region2;ltr_similarity=91.78;seq_number=0									seq0	LTRharvest	LTR_retrotransposon	320903	325010	.	?	.	ID=LTR_retrotransposon2;Parent=repeat_region2;ltr_similarity=90.18;seq_number=0									seq0	LTRharvest	LTR_retrotransposon	1830490	1837534	.	?	.	ID=LTR_retrotransposon2;Parent=repeat_region2;ltr_similarity=90.29;seq_number=0
seq0	LTRharvest	long_terminal_repeat	5948102	5948518	.	?	.	Parent=LTR_retrotransposon2									seq0	LTRharvest	long_terminal_repeat	320903	321011	.	?	.	Parent=LTR_retrotransposon2									seq0	LTRharvest	long_terminal_repeat	1830490	1830695	.	?	.	Parent=LTR_retrotransposon2
seq0	LTRharvest	long_terminal_repeat	5951526	5951951	.	?	.	Parent=LTR_retrotransposon2									seq0	LTRharvest	long_terminal_repeat	324899	325010	.	?	.	Parent=LTR_retrotransposon2									seq0	LTRharvest	long_terminal_repeat	1837333	1837534	.	?	.	Parent=LTR_retrotransposon2
seq0	LTRharvest	target_site_duplication	5951952	5951955	.	?	.	Parent=repeat_region2									seq0	LTRharvest	target_site_duplication	325011	325014	.	?	.	Parent=repeat_region2									seq0	LTRharvest	target_site_duplication	1837535	1837539	.	?	.	Parent=repeat_region2
###																	###																	seq
seq0	LTRharvest	repeat_region	6377104	6379394	.	?	.	ID=repeat_region3									seq0	LTRharvest	repeat_region	326060	328507	.	?	.	ID=repeat_region3									seq0	LTRharvest	repeat_region	2012923	2016685	.	?	.	ID=repeat_region3
seq0	LTRharvest	target_site_duplication	6377104	6377107	.	?	.	Parent=repeat_region3									seq0	LTRharvest	target_site_duplication	326060	326063	.	?	.	Parent=repeat_region3									seq0	LTRharvest	target_site_duplication	2012923	2012928	.	?	.	Parent=repeat_region3
seq0	LTRharvest	LTR_retrotransposon	6377108	6379390	.	?	.	ID=LTR_retrotransposon3;Parent=repeat_region3;ltr_similarity=94.06;seq_number=0									seq0	LTRharvest	LTR_retrotransposon	326064	328503	.	?	.	ID=LTR_retrotransposon3;Parent=repeat_region3;ltr_similarity=93.33;seq_number=0									seq0	LTRharvest	LTR_retrotransposon	2012929	2016679	.	?	.	ID=LTR_retrotransposon3;Parent=repeat_region3;ltr_similarity=100.00;seq_number=0
seq0	LTRharvest	long_terminal_repeat	6377108	6377208	.	?	.	Parent=LTR_retrotransposon3									seq0	LTRharvest	long_terminal_repeat	326064	326693	.	?	.	Parent=LTR_retrotransposon3									seq0	LTRharvest	long_terminal_repeat	2012929	2013309	.	?	.	Parent=LTR_retrotransposon3
seq0	LTRharvest	long_terminal_repeat	6379290	6379390	.	?	.	Parent=LTR_retrotransposon3									seq0	LTRharvest	long_terminal_repeat	327882	328503	.	?	.	Parent=LTR_retrotransposon3									seq0	LTRharvest	long_terminal_repeat	2016299	2016679	.	?	.	Parent=LTR_retrotransposon3
seq0	LTRharvest	target_site_duplication	6379391	6379394	.	?	.	Parent=repeat_region3									seq0	LTRharvest	target_site_duplication	328504	328507	.	?	.	Parent=repeat_region3									seq0	LTRharvest	target_site_duplication	2016680	2016685	.	?	.	Parent=repeat_region3
###																	###																	seq
seq0	LTRharvest	repeat_region	7718779	7732791	.	?	.	ID=repeat_region4									seq0	LTRharvest	repeat_region	388338	389520	.	?	.	ID=repeat_region4									seq0	LTRharvest	repeat_region	6386378	6390247	.	?	.	ID=repeat_region4
seq0	LTRharvest	target_site_duplication	7718779	7718782	.	?	.	Parent=repeat_region4									seq0	LTRharvest	target_site_duplication	388338	388341	.	?	.	Parent=repeat_region4									seq0	LTRharvest	target_site_duplication	6386378	6386381	.	?	.	Parent=repeat_region4
seq0	LTRharvest	LTR_retrotransposon	7718783	7732787	.	?	.	ID=LTR_retrotransposon4;Parent=repeat_region4;ltr_similarity=90.10;seq_number=0									seq0	LTRharvest	LTR_retrotransposon	388342	389516	.	?	.	ID=LTR_retrotransposon4;Parent=repeat_region4;ltr_similarity=90.51;seq_number=0									seq0	LTRharvest	LTR_retrotransposon	6386382	6390243	.	?	.	ID=LTR_retrotransposon4;Parent=repeat_region4;ltr_similarity=91.10;seq_number=0
seq0	LTRharvest	long_terminal_repeat	7718783	7718967	.	?	.	Parent=LTR_retrotransposon4									seq0	LTRharvest	long_terminal_repeat	388342	388478	.	?	.	Parent=LTR_retrotransposon4									seq0	LTRharvest	long_terminal_repeat	6386382	6386796	.	?	.	Parent=LTR_retrotransposon4
seq0	LTRharvest	long_terminal_repeat	7732596	7732787	.	?	.	Parent=LTR_retrotransposon4									seq0	LTRharvest	long_terminal_repeat	389386	389516	.	?	.	Parent=LTR_retrotransposon4									seq0	LTRharvest	long_terminal_repeat	6389817	6390243	.	?	.	Parent=LTR_retrotransposon4
seq0	LTRharvest	target_site_duplication	7732788	7732791	.	?	.	Parent=repeat_region4									seq0	LTRharvest	target_site_duplication	389517	389520	.	?	.	Parent=repeat_region4									seq0	LTRharvest	target_site_duplication	6390244	6390247	.	?	.	Parent=repeat_region4
###																	###																	seq
seq0	LTRharvest	repeat_region	8462618	8469317	.	?	.	ID=repeat_region5									seq0	LTRharvest	repeat_region	1471796	1479391	.	?	.	ID=repeat_region5									seq0	LTRharvest	repeat_region	6816851	6819141	.	?	.	ID=repeat_region5
seq0	LTRharvest	target_site_duplication	8462618	8462621	.	?	.	Parent=repeat_region5									seq0	LTRharvest	target_site_duplication	1471796	1471799	.	?	.	Parent=repeat_region5									seq0	LTRharvest	target_site_duplication	6816851	6816854	.	?	.	Parent=repeat_region5
seq0	LTRharvest	LTR_retrotransposon	8462622	8469313	.	?	.	ID=LTR_retrotransposon5;Parent=repeat_region5;ltr_similarity=99.67;seq_number=0									seq0	LTRharvest	LTR_retrotransposon	1471800	1479387	.	?	.	ID=LTR_retrotransposon5;Parent=repeat_region5;ltr_similarity=92.14;seq_number=0									seq0	LTRharvest	LTR_retrotransposon	6816855	6819137	.	?	.	ID=LTR_retrotransposon5;Parent=repeat_region5;ltr_similarity=94.06;seq_number=0
seq0	LTRharvest	long_terminal_repeat	8462622	8463219	.	?	.	Parent=LTR_retrotransposon5									seq0	LTRharvest	long_terminal_repeat	1471800	1472023	.	?	.	Parent=LTR_retrotransposon5									seq0	LTRharvest	long_terminal_repeat	6816855	6816955	.	?	.	Parent=LTR_retrotransposon5
seq0	LTRharvest	long_terminal_repeat	8468718	8469313	.	?	.	Parent=LTR_retrotransposon5									seq0	LTRharvest	long_terminal_repeat	1479159	1479387	.	?	.	Parent=LTR_retrotransposon5									seq0	LTRharvest	long_terminal_repeat	6819037	6819137	.	?	.	Parent=LTR_retrotransposon5
seq0	LTRharvest	target_site_duplication	8469314	8469317	.	?	.	Parent=repeat_region5									seq0	LTRharvest	target_site_duplication	1479388	1479391	.	?	.	Parent=repeat_region5									seq0	LTRharvest	target_site_duplication	6819138	6819141	.	?	.	Parent=repeat_region5
###																	###																	seq
seq0	LTRharvest	repeat_region	9075726	9091025	.	?	.	ID=repeat_region6									seq0	LTRharvest	repeat_region	1884870	1886167	.	?	.	ID=repeat_region6									seq0	LTRharvest	repeat_region	7080467	7086502	.	?	.	ID=repeat_region6
seq0	LTRharvest	target_site_duplication	9075726	9075729	.	?	.	Parent=repeat_region6									seq0	LTRharvest	target_site_duplication	1884870	1884873	.	?	.	Parent=repeat_region6									seq0	LTRharvest	target_site_duplication	7080467	7080470	.	?	.	Parent=repeat_region6
seq0	LTRharvest	LTR_retrotransposon	9075730	9091021	.	?	.	ID=LTR_retrotransposon6;Parent=repeat_region6;ltr_similarity=92.78;seq_number=0									seq0	LTRharvest	LTR_retrotransposon	1884874	1886163	.	?	.	ID=LTR_retrotransposon6;Parent=repeat_region6;ltr_similarity=90.70;seq_number=0									seq0	LTRharvest	LTR_retrotransposon	7080471	7086498	.	?	.	ID=LTR_retrotransposon6;Parent=repeat_region6;ltr_similarity=91.47;seq_number=0
seq0	LTRharvest	long_terminal_repeat	9075730	9076394	.	?	.	Parent=LTR_retrotransposon6									seq0	LTRharvest	long_terminal_repeat	1884874	1885002	.	?	.	Parent=LTR_retrotransposon6									seq0	LTRharvest	long_terminal_repeat	7080471	7080595	.	?	.	Parent=LTR_retrotransposon6
seq0	LTRharvest	long_terminal_repeat	9090374	9091021	.	?	.	Parent=LTR_retrotransposon6									seq0	LTRharvest	long_terminal_repeat	1886035	1886163	.	?	.	Parent=LTR_retrotransposon6									seq0	LTRharvest	long_terminal_repeat	7086370	7086498	.	?	.	Parent=LTR_retrotransposon6
seq0	LTRharvest	target_site_duplication	9091022	9091025	.	?	.	Parent=repeat_region6									seq0	LTRharvest	target_site_duplication	1886164	1886167	.	?	.	Parent=repeat_region6									seq0	LTRharvest	target_site_duplication	7086499	7086502	.	?	.	Parent=repeat_region6
###																	###																	seq
seq0	LTRharvest	repeat_region	9302308	9313685	.	?	.	ID=repeat_region7									seq0	LTRharvest	repeat_region	2442030	2445707	.	?	.	ID=repeat_region7									seq0	LTRharvest	repeat_region	8086787	8100774	.	?	.	ID=repeat_region7
seq0	LTRharvest	target_site_duplication	9302308	9302311	.	?	.	Parent=repeat_region7									seq0	LTRharvest	target_site_duplication	2442030	2442035	.	?	.	Parent=repeat_region7									seq0	LTRharvest	target_site_duplication	8086787	8086790	.	?	.	Parent=repeat_region7
seq0	LTRharvest	LTR_retrotransposon	9302312	9313681	.	?	.	ID=LTR_retrotransposon7;Parent=repeat_region7;ltr_similarity=90.09;seq_number=0									seq0	LTRharvest	LTR_retrotransposon	2442036	2445701	.	?	.	ID=LTR_retrotransposon7;Parent=repeat_region7;ltr_similarity=100.00;seq_number=0									seq0	LTRharvest	LTR_retrotransposon	8086791	8100770	.	?	.	ID=LTR_retrotransposon7;Parent=repeat_region7;ltr_similarity=91.10;seq_number=0
seq0	LTRharvest	long_terminal_repeat	9302312	9302420	.	?	.	Parent=LTR_retrotransposon7									seq0	LTRharvest	long_terminal_repeat	2442036	2442416	.	?	.	Parent=LTR_retrotransposon7									seq0	LTRharvest	long_terminal_repeat	8086791	8086975	.	?	.	Parent=LTR_retrotransposon7
seq0	LTRharvest	long_terminal_repeat	9313571	9313681	.	?	.	Parent=LTR_retrotransposon7									seq0	LTRharvest	long_terminal_repeat	2445321	2445701	.	?	.	Parent=LTR_retrotransposon7									seq0	LTRharvest	long_terminal_repeat	8100580	8100770	.	?	.	Parent=LTR_retrotransposon7
seq0	LTRharvest	target_site_duplication	9313682	9313685	.	?	.	Parent=repeat_region7									seq0	LTRharvest	target_site_duplication	2445702	2445707	.	?	.	Parent=repeat_region7									seq0	LTRharvest	target_site_duplication	8100771	8100774	.	?	.	Parent=repeat_region7
###																	###																	seq
seq0	LTRharvest	repeat_region	9405757	9413529	.	?	.	ID=repeat_region8									seq0	LTRharvest	repeat_region	3719293	3723496	.	?	.	ID=repeat_region8									seq0	LTRharvest	repeat_region	8527279	8534432	.	?	.	ID=repeat_region8
seq0	LTRharvest	target_site_duplication	9405757	9405760	.	?	.	Parent=repeat_region8									seq0	LTRharvest	target_site_duplication	3719293	3719296	.	?	.	Parent=repeat_region8									seq0	LTRharvest	target_site_duplication	8527279	8527282	.	?	.	Parent=repeat_region8
seq0	LTRharvest	LTR_retrotransposon	9405761	9413525	.	?	.	ID=LTR_retrotransposon8;Parent=repeat_region8;ltr_similarity=98.54;seq_number=0									seq0	LTRharvest	LTR_retrotransposon	3719297	3723492	.	?	.	ID=LTR_retrotransposon8;Parent=repeat_region8;ltr_similarity=90.48;seq_number=0									seq0	LTRharvest	LTR_retrotransposon	8527283	8534428	.	?	.	ID=LTR_retrotransposon8;Parent=repeat_region8;ltr_similarity=100.00;seq_number=0
seq0	LTRharvest	long_terminal_repeat	9405761	9406509	.	?	.	Parent=LTR_retrotransposon8									seq0	LTRharvest	long_terminal_repeat	3719297	3719464	.	?	.	Parent=LTR_retrotransposon8									seq0	LTRharvest	long_terminal_repeat	8527283	8527759	.	?	.	Parent=LTR_retrotransposon8
seq0	LTRharvest	long_terminal_repeat	9412775	9413525	.	?	.	Parent=LTR_retrotransposon8									seq0	LTRharvest	long_terminal_repeat	3723328	3723492	.	?	.	Parent=LTR_retrotransposon8									seq0	LTRharvest	long_terminal_repeat	8533952	8534428	.	?	.	Parent=LTR_retrotransposon8
seq0	LTRharvest	target_site_duplication	9413526	9413529	.	?	.	Parent=repeat_region8									seq0	LTRharvest	target_site_duplication	3723493	3723496	.	?	.	Parent=repeat_region8									seq0	LTRharvest	target_site_duplication	8534429	8534432	.	?	.	Parent=repeat_region8
###																	###																	seq
seq0	LTRharvest	repeat_region	10068826	10073102	.	?	.	ID=repeat_region9									seq0	LTRharvest	repeat_region	6570610	6577187	.	?	.	ID=repeat_region9									seq0	LTRharvest	repeat_region	9351889	9366098	.	?	.	ID=repeat_region9
seq0	LTRharvest	target_site_duplication	10068826	10068829	.	?	.	Parent=repeat_region9									seq0	LTRharvest	target_site_duplication	6570610	6570614	.	?	.	Parent=repeat_region9									seq0	LTRharvest	target_site_duplication	9351889	9351892	.	?	.	Parent=repeat_region9
seq0	LTRharvest	LTR_retrotransposon	10068830	10073098	.	?	.	ID=LTR_retrotransposon9;Parent=repeat_region9;ltr_similarity=97.24;seq_number=0									seq0	LTRharvest	LTR_retrotransposon	6570615	6577182	.	?	.	ID=LTR_retrotransposon9;Parent=repeat_region9;ltr_similarity=100.00;seq_number=0									seq0	LTRharvest	LTR_retrotransposon	9351893	9366094	.	?	.	ID=LTR_retrotransposon9;Parent=repeat_region9;ltr_similarity=97.49;seq_number=0
seq0	LTRharvest	long_terminal_repeat	10068830	10069216	.	?	.	Parent=LTR_retrotransposon9									seq0	LTRharvest	long_terminal_repeat	6570615	6571232	.	?	.	Parent=LTR_retrotransposon9									seq0	LTRharvest	long_terminal_repeat	9351893	9352888	.	?	.	Parent=LTR_retrotransposon9
seq0	LTRharvest	long_terminal_repeat	10072701	10073098	.	?	.	Parent=LTR_retrotransposon9									seq0	LTRharvest	long_terminal_repeat	6576565	6577182	.	?	.	Parent=LTR_retrotransposon9									seq0	LTRharvest	long_terminal_repeat	9365099	9366094	.	?	.	Parent=LTR_retrotransposon9
seq0	LTRharvest	target_site_duplication	10073099	10073102	.	?	.	Parent=repeat_region9									seq0	LTRharvest	target_site_duplication	6577183	6577187	.	?	.	Parent=repeat_region9									seq0	LTRharvest	target_site_duplication	9366095	9366098	.	?	.	Parent=repeat_region9
###																	###																	seq
seq0	LTRharvest	repeat_region	12016585	12017983	.	?	.	ID=repeat_region10									seq0	LTRharvest	repeat_region	6812759	6816624	.	?	.	ID=repeat_region10									seq0	LTRharvest	repeat_region	9511984	9527196	.	?	.	ID=repeat_region10
seq0	LTRharvest	target_site_duplication	12016585	12016588	.	?	.	Parent=repeat_region10									seq0	LTRharvest	target_site_duplication	6812759	6812762	.	?	.	Parent=repeat_region10									seq0	LTRharvest	target_site_duplication	9511984	9511987	.	?	.	Parent=repeat_region10
seq0	LTRharvest	LTR_retrotransposon	12016589	12017979	.	?	.	ID=LTR_retrotransposon10;Parent=repeat_region10;ltr_similarity=93.71;seq_number=0									seq0	LTRharvest	LTR_retrotransposon	6812763	6816620	.	?	.	ID=LTR_retrotransposon10;Parent=repeat_region10;ltr_similarity=92.47;seq_number=0									seq0	LTRharvest	LTR_retrotransposon	9511988	9527192	.	?	.	ID=LTR_retrotransposon10;Parent=repeat_region10;ltr_similarity=92.33;seq_number=0
seq0	LTRharvest	long_terminal_repeat	12016589	12016740	.	?	.	Parent=LTR_retrotransposon10									seq0	LTRharvest	long_terminal_repeat	6812763	6813179	.	?	.	Parent=LTR_retrotransposon10									seq0	LTRharvest	long_terminal_repeat	9511988	9512652	.	?	.	Parent=LTR_retrotransposon10
seq0	LTRharvest	long_terminal_repeat	12017821	12017979	.	?	.	Parent=LTR_retrotransposon10									seq0	LTRharvest	long_terminal_repeat	6816196	6816620	.	?	.	Parent=LTR_retrotransposon10									seq0	LTRharvest	long_terminal_repeat	9526545	9527192	.	?	.	Parent=LTR_retrotransposon10
seq0	LTRharvest	target_site_duplication	12017980	12017983	.	?	.	Parent=repeat_region10									seq0	LTRharvest	target_site_duplication	6816621	6816624	.	?	.	Parent=repeat_region10									seq0	LTRharvest	target_site_duplication	9527193	9527196	.	?	.	Parent=repeat_region10
###																	###																	seq
seq0	LTRharvest	repeat_region	13064482	13071640	.	?	.	ID=repeat_region11									seq0	LTRharvest	repeat_region	7984437	7995842	.	?	.	ID=repeat_region11									seq0	LTRharvest	repeat_region	9610227	9617756	.	?	.	ID=repeat_region11
seq0	LTRharvest	target_site_duplication	13064482	13064486	.	?	.	Parent=repeat_region11									seq0	LTRharvest	target_site_duplication	7984437	7984440	.	?	.	Parent=repeat_region11									seq0	LTRharvest	target_site_duplication	9610227	9610231	.	?	.	Parent=repeat_region11
seq0	LTRharvest	LTR_retrotransposon	13064487	13071635	.	?	.	ID=LTR_retrotransposon11;Parent=repeat_region11;ltr_similarity=100.00;seq_number=0									seq0	LTRharvest	LTR_retrotransposon	7984441	7995838	.	?	.	ID=LTR_retrotransposon11;Parent=repeat_region11;ltr_similarity=96.00;seq_number=0									seq0	LTRharvest	LTR_retrotransposon	9610232	9617751	.	?	.	ID=LTR_retrotransposon11;Parent=repeat_region11;ltr_similarity=100.00;seq_number=0
seq0	LTRharvest	long_terminal_repeat	13064487	13065083	.	?	.	Parent=LTR_retrotransposon11									seq0	LTRharvest	long_terminal_repeat	7984441	7984758	.	?	.	Parent=LTR_retrotransposon11									seq0	LTRharvest	long_terminal_repeat	9610232	9610829	.	?	.	Parent=LTR_retrotransposon11
seq0	LTRharvest	long_terminal_repeat	13071039	13071635	.	?	.	Parent=LTR_retrotransposon11									seq0	LTRharvest	long_terminal_repeat	7995514	7995838	.	?	.	Parent=LTR_retrotransposon11									seq0	LTRharvest	long_terminal_repeat	9617154	9617751	.	?	.	Parent=LTR_retrotransposon11
seq0	LTRharvest	target_site_duplication	13071636	13071640	.	?	.	Parent=repeat_region11									seq0	LTRharvest	target_site_duplication	7995839	7995842	.	?	.	Parent=repeat_region11									seq0	LTRharvest	target_site_duplication	9617752	9617756	.	?	.	Parent=repeat_region11
###																	###																	seq
seq0	LTRharvest	repeat_region	13098242	13102693	.	?	.	ID=repeat_region12									seq0	LTRharvest	repeat_region	8432698	8433853	.	?	.	ID=repeat_region12									seq0	LTRharvest	repeat_region	9849658	9857281	.	?	.	ID=repeat_region12
seq0	LTRharvest	target_site_duplication	13098242	13098245	.	?	.	Parent=repeat_region12									seq0	LTRharvest	target_site_duplication	8432698	8432701	.	?	.	Parent=repeat_region12									seq0	LTRharvest	target_site_duplication	9849658	9849661	.	?	.	Parent=repeat_region12
seq0	LTRharvest	LTR_retrotransposon	13098246	13102689	.	?	.	ID=LTR_retrotransposon12;Parent=repeat_region12;ltr_similarity=94.69;seq_number=0									seq0	LTRharvest	LTR_retrotransposon	8432702	8433849	.	?	.	ID=LTR_retrotransposon12;Parent=repeat_region12;ltr_similarity=90.52;seq_number=0									seq0	LTRharvest	LTR_retrotransposon	9849662	9857277	.	?	.	ID=LTR_retrotransposon12;Parent=repeat_region12;ltr_similarity=98.00;seq_number=0
seq0	LTRharvest	long_terminal_repeat	13098246	13098885	.	?	.	Parent=LTR_retrotransposon12									seq0	LTRharvest	long_terminal_repeat	8432702	8432816	.	?	.	Parent=LTR_retrotransposon12									seq0	LTRharvest	long_terminal_repeat	9849662	9850410	.	?	.	Parent=LTR_retrotransposon12
seq0	LTRharvest	long_terminal_repeat	13102057	13102689	.	?	.	Parent=LTR_retrotransposon12									seq0	LTRharvest	long_terminal_repeat	8433734	8433849	.	?	.	Parent=LTR_retrotransposon12									seq0	LTRharvest	long_terminal_repeat	9856527	9857277	.	?	.	Parent=LTR_retrotransposon12
seq0	LTRharvest	target_site_duplication	13102690	13102693	.	?	.	Parent=repeat_region12									seq0	LTRharvest	target_site_duplication	8433850	8433853	.	?	.	Parent=repeat_region12									seq0	LTRharvest	target_site_duplication	9857278	9857281	.	?	.	Parent=repeat_region12
###																	###																	seq
seq0	LTRharvest	repeat_region	16867877	16881358	.	?	.	ID=repeat_region13									seq0	LTRharvest	repeat_region	8498603	8512667	.	?	.	ID=repeat_region13									seq0	LTRharvest	repeat_region	11169253	11178148	.	?	.	ID=repeat_region13
seq0	LTRharvest	target_site_duplication	16867877	16867880	.	?	.	Parent=repeat_region13									seq0	LTRharvest	target_site_duplication	8498603	8498606	.	?	.	Parent=repeat_region13									seq0	LTRharvest	target_site_duplication	11169253	11169256	.	?	.	Parent=repeat_region13
seq0	LTRharvest	LTR_retrotransposon	16867881	16881354	.	?	.	ID=LTR_retrotransposon13;Parent=repeat_region13;ltr_similarity=92.94;seq_number=0									seq0	LTRharvest	LTR_retrotransposon	8498607	8512663	.	?	.	ID=LTR_retrotransposon13;Parent=repeat_region13;ltr_similarity=91.10;seq_number=0									seq0	LTRharvest	LTR_retrotransposon	11169257	11178144	.	?	.	ID=LTR_retrotransposon13;Parent=repeat_region13;ltr_similarity=91.67;seq_number=0
seq0	LTRharvest	long_terminal_repeat	16867881	16868149	.	?	.	Parent=LTR_retrotransposon13									seq0	LTRharvest	long_terminal_repeat	8498607	8498791	.	?	.	Parent=LTR_retrotransposon13									seq0	LTRharvest	long_terminal_repeat	11169257	11169411	.	?	.	Parent=LTR_retrotransposon13
seq0	LTRharvest	long_terminal_repeat	16881097	16881354	.	?	.	Parent=LTR_retrotransposon13									seq0	LTRharvest	long_terminal_repeat	8512473	8512663	.	?	.	Parent=LTR_retrotransposon13									seq0	LTRharvest	long_terminal_repeat	11177989	11178144	.	?	.	Parent=LTR_retrotransposon13
seq0	LTRharvest	target_site_duplication	16881355	16881358	.	?	.	Parent=repeat_region13									seq0	LTRharvest	target_site_duplication	8512664	8512667	.	?	.	Parent=repeat_region13									seq0	LTRharvest	target_site_duplication	11178145	11178148	.	?	.	Parent=repeat_region13
###																	###																	seq
seq0	LTRharvest	repeat_region	17034619	17040596	.	?	.	ID=repeat_region14									seq0	LTRharvest	repeat_region	9910920	9926156	.	?	.	ID=repeat_region14									seq0	LTRharvest	repeat_region	12466743	12468136	.	?	.	ID=repeat_region14
seq0	LTRharvest	target_site_duplication	17034619	17034622	.	?	.	Parent=repeat_region14									seq0	LTRharvest	target_site_duplication	9910920	9910923	.	?	.	Parent=repeat_region14									seq0	LTRharvest	target_site_duplication	12466743	12466746	.	?	.	Parent=repeat_region14
seq0	LTRharvest	LTR_retrotransposon	17034623	17040592	.	?	.	ID=LTR_retrotransposon14;Parent=repeat_region14;ltr_similarity=99.50;seq_number=0									seq0	LTRharvest	LTR_retrotransposon	9910924	9926152	.	?	.	ID=LTR_retrotransposon14;Parent=repeat_region14;ltr_similarity=92.18;seq_number=0									seq0	LTRharvest	LTR_retrotransposon	12466747	12468132	.	?	.	ID=LTR_retrotransposon14;Parent=repeat_region14;ltr_similarity=93.08;seq_number=0
seq0	LTRharvest	long_terminal_repeat	17034623	17035221	.	?	.	Parent=LTR_retrotransposon14									seq0	LTRharvest	long_terminal_repeat	9910924	9911588	.	?	.	Parent=LTR_retrotransposon14									seq0	LTRharvest	long_terminal_repeat	12466747	12466898	.	?	.	Parent=LTR_retrotransposon14
seq0	LTRharvest	long_terminal_repeat	17039995	17040592	.	?	.	Parent=LTR_retrotransposon14									seq0	LTRharvest	long_terminal_repeat	9925503	9926152	.	?	.	Parent=LTR_retrotransposon14									seq0	LTRharvest	long_terminal_repeat	12467974	12468132	.	?	.	Parent=LTR_retrotransposon14
seq0	LTRharvest	target_site_duplication	17040593	17040596	.	?	.	Parent=repeat_region14									seq0	LTRharvest	target_site_duplication	9926153	9926156	.	?	.	Parent=repeat_region14									seq0	LTRharvest	target_site_duplication	12468133	12468136	.	?	.	Parent=repeat_region14
###																	###																	seq
seq0	LTRharvest	repeat_region	17485977	17494557	.	?	.	ID=repeat_region15									seq0	LTRharvest	repeat_region	10239136	10246838	.	?	.	ID=repeat_region15									seq0	LTRharvest	repeat_region	12718818	12720177	.	?	.	ID=repeat_region15
seq0	LTRharvest	target_site_duplication	17485977	17485980	.	?	.	Parent=repeat_region15									seq0	LTRharvest	target_site_duplication	10239136	10239139	.	?	.	Parent=repeat_region15									seq0	LTRharvest	target_site_duplication	12718818	12718821	.	?	.	Parent=repeat_region15
seq0	LTRharvest	LTR_retrotransposon	17485981	17494553	.	?	.	ID=LTR_retrotransposon15;Parent=repeat_region15;ltr_similarity=92.42;seq_number=0									seq0	LTRharvest	LTR_retrotransposon	10239140	10246834	.	?	.	ID=LTR_retrotransposon15;Parent=repeat_region15;ltr_similarity=97.47;seq_number=0									seq0	LTRharvest	LTR_retrotransposon	12718822	12720173	.	?	.	ID=LTR_retrotransposon15;Parent=repeat_region15;ltr_similarity=93.52;seq_number=0
seq0	LTRharvest	long_terminal_repeat	17485981	17486176	.	?	.	Parent=LTR_retrotransposon15									seq0	LTRharvest	long_terminal_repeat	10239140	10239888	.	?	.	Parent=LTR_retrotransposon15									seq0	LTRharvest	long_terminal_repeat	12718822	12718927	.	?	.	Parent=LTR_retrotransposon15
seq0	LTRharvest	long_terminal_repeat	17494356	17494553	.	?	.	Parent=LTR_retrotransposon15									seq0	LTRharvest	long_terminal_repeat	10246084	10246834	.	?	.	Parent=LTR_retrotransposon15									seq0	LTRharvest	long_terminal_repeat	12720066	12720173	.	?	.	Parent=LTR_retrotransposon15
seq0	LTRharvest	target_site_duplication	17494554	17494557	.	?	.	Parent=repeat_region15									seq0	LTRharvest	target_site_duplication	10246835	10246838	.	?	.	Parent=repeat_region15									seq0	LTRharvest	target_site_duplication	12720174	12720177	.	?	.	Parent=repeat_region15
###																	###																	seq
seq0	LTRharvest	repeat_region	17953308	17954545	.	?	.	ID=repeat_region16									seq0	LTRharvest	repeat_region	12818500	12819893	.	?	.	ID=repeat_region16									seq0	LTRharvest	repeat_region	13518117	13525275	.	?	.	ID=repeat_region16
seq0	LTRharvest	target_site_duplication	17953308	17953311	.	?	.	Parent=repeat_region16									seq0	LTRharvest	target_site_duplication	12818500	12818503	.	?	.	Parent=repeat_region16									seq0	LTRharvest	target_site_duplication	13518117	13518121	.	?	.	Parent=repeat_region16
seq0	LTRharvest	LTR_retrotransposon	17953312	17954541	.	?	.	ID=LTR_retrotransposon16;Parent=repeat_region16;ltr_similarity=90.48;seq_number=0									seq0	LTRharvest	LTR_retrotransposon	12818504	12819889	.	?	.	ID=LTR_retrotransposon16;Parent=repeat_region16;ltr_similarity=93.71;seq_number=0									seq0	LTRharvest	LTR_retrotransposon	13518122	13525270	.	?	.	ID=LTR_retrotransposon16;Parent=repeat_region16;ltr_similarity=100.00;seq_number=0
seq0	LTRharvest	long_terminal_repeat	17953312	17953469	.	?	.	Parent=LTR_retrotransposon16									seq0	LTRharvest	long_terminal_repeat	12818504	12818655	.	?	.	Parent=LTR_retrotransposon16									seq0	LTRharvest	long_terminal_repeat	13518122	13518718	.	?	.	Parent=LTR_retrotransposon16
seq0	LTRharvest	long_terminal_repeat	17954374	17954541	.	?	.	Parent=LTR_retrotransposon16									seq0	LTRharvest	long_terminal_repeat	12819731	12819889	.	?	.	Parent=LTR_retrotransposon16									seq0	LTRharvest	long_terminal_repeat	13524674	13525270	.	?	.	Parent=LTR_retrotransposon16
seq0	LTRharvest	target_site_duplication	17954542	17954545	.	?	.	Parent=repeat_region16									seq0	LTRharvest	target_site_duplication	12819890	12819893	.	?	.	Parent=repeat_region16									seq0	LTRharvest	target_site_duplication	13525271	13525275	.	?	.	Parent=repeat_region16
###																	###																	seq
seq0	LTRharvest	repeat_region	18207792	18211887	.	?	.	ID=repeat_region17									seq0	LTRharvest	repeat_region	13099237	13100595	.	?	.	ID=repeat_region17									seq0	LTRharvest	repeat_region	13551848	13556296	.	?	.	ID=repeat_region17
seq0	LTRharvest	target_site_duplication	18207792	18207795	.	?	.	Parent=repeat_region17									seq0	LTRharvest	target_site_duplication	13099237	13099240	.	?	.	Parent=repeat_region17									seq0	LTRharvest	target_site_duplication	13551848	13551851	.	?	.	Parent=repeat_region17
seq0	LTRharvest	LTR_retrotransposon	18207796	18211883	.	?	.	ID=LTR_retrotransposon17;Parent=repeat_region17;ltr_similarity=93.81;seq_number=0									seq0	LTRharvest	LTR_retrotransposon	13099241	13100591	.	?	.	ID=LTR_retrotransposon17;Parent=repeat_region17;ltr_similarity=93.52;seq_number=0									seq0	LTRharvest	LTR_retrotransposon	13551852	13556292	.	?	.	ID=LTR_retrotransposon17;Parent=repeat_region17;ltr_similarity=94.38;seq_number=0
seq0	LTRharvest	long_terminal_repeat	18207796	18208134	.	?	.	Parent=LTR_retrotransposon17									seq0	LTRharvest	long_terminal_repeat	13099241	13099346	.	?	.	Parent=LTR_retrotransposon17									seq0	LTRharvest	long_terminal_repeat	13551852	13552491	.	?	.	Parent=LTR_retrotransposon17
seq0	LTRharvest	long_terminal_repeat	18211547	18211883	.	?	.	Parent=LTR_retrotransposon17									seq0	LTRharvest	long_terminal_repeat	13100484	13100591	.	?	.	Parent=LTR_retrotransposon17									seq0	LTRharvest	long_terminal_repeat	13555660	13556292	.	?	.	Parent=LTR_retrotransposon17
seq0	LTRharvest	target_site_duplication	18211884	18211887	.	?	.	Parent=repeat_region17									seq0	LTRharvest	target_site_duplication	13100592	13100595	.	?	.	Parent=repeat_region17									seq0	LTRharvest	target_site_duplication	13556293	13556296	.	?	.	Parent=repeat_region17
###																	###																	seq
seq0	LTRharvest	repeat_region	18687860	18695273	.	?	.	ID=repeat_region18									seq0	LTRharvest	repeat_region	13902899	13910057	.	?	.	ID=repeat_region18									seq0	LTRharvest	repeat_region	15443653	15457484	.	?	.	ID=repeat_region18
seq0	LTRharvest	target_site_duplication	18687860	18687864	.	?	.	Parent=repeat_region18									seq0	LTRharvest	target_site_duplication	13902899	13902903	.	?	.	Parent=repeat_region18									seq0	LTRharvest	target_site_duplication	15443653	15443656	.	?	.	Parent=repeat_region18
seq0	LTRharvest	LTR_retrotransposon	18687865	18695268	.	?	.	ID=LTR_retrotransposon18;Parent=repeat_region18;ltr_similarity=100.00;seq_number=0									seq0	LTRharvest	LTR_retrotransposon	13902904	13910052	.	?	.	ID=LTR_retrotransposon18;Parent=repeat_region18;ltr_similarity=100.00;seq_number=0									seq0	LTRharvest	LTR_retrotransposon	15443657	15457480	.	?	.	ID=LTR_retrotransposon18;Parent=repeat_region18;ltr_similarity=94.37;seq_number=0
seq0	LTRharvest	long_terminal_repeat	18687865	18688464	.	?	.	Parent=LTR_retrotransposon18									seq0	LTRharvest	long_terminal_repeat	13902904	13903500	.	?	.	Parent=LTR_retrotransposon18									seq0	LTRharvest	long_terminal_repeat	15443657	15444118	.	?	.	Parent=LTR_retrotransposon18
seq0	LTRharvest	long_terminal_repeat	18694669	18695268	.	?	.	Parent=LTR_retrotransposon18									seq0	LTRharvest	long_terminal_repeat	13909456	13910052	.	?	.	Parent=LTR_retrotransposon18									seq0	LTRharvest	long_terminal_repeat	15457022	15457480	.	?	.	Parent=LTR_retrotransposon18
seq0	LTRharvest	target_site_duplication	18695269	18695273	.	?	.	Parent=repeat_region18									seq0	LTRharvest	target_site_duplication	13910053	13910057	.	?	.	Parent=repeat_region18									seq0	LTRharvest	target_site_duplication	15457481	15457484	.	?	.	Parent=repeat_region18
###																	###																	seq
seq0	LTRharvest	repeat_region	18737001	18746439	.	?	.	ID=repeat_region19									seq0	LTRharvest	repeat_region	13936681	13940965	.	?	.	ID=repeat_region19									seq0	LTRharvest	repeat_region	16969193	16970705	.	?	.	ID=repeat_region19
seq0	LTRharvest	target_site_duplication	18737001	18737004	.	?	.	Parent=repeat_region19									seq0	LTRharvest	target_site_duplication	13936681	13936684	.	?	.	Parent=repeat_region19									seq0	LTRharvest	target_site_duplication	16969193	16969196	.	?	.	Parent=repeat_region19
seq0	LTRharvest	LTR_retrotransposon	18737005	18746435	.	?	.	ID=LTR_retrotransposon19;Parent=repeat_region19;ltr_similarity=91.46;seq_number=0									seq0	LTRharvest	LTR_retrotransposon	13936685	13940961	.	?	.	ID=LTR_retrotransposon19;Parent=repeat_region19;ltr_similarity=93.10;seq_number=0									seq0	LTRharvest	LTR_retrotransposon	16969197	16970701	.	?	.	ID=LTR_retrotransposon19;Parent=repeat_region19;ltr_similarity=91.44;seq_number=0
seq0	LTRharvest	long_terminal_repeat	18737005	18737695	.	?	.	Parent=LTR_retrotransposon19									seq0	LTRharvest	long_terminal_repeat	13936685	13937157	.	?	.	Parent=LTR_retrotransposon19									seq0	LTRharvest	long_terminal_repeat	16969197	16969558	.	?	.	Parent=LTR_retrotransposon19
seq0	LTRharvest	long_terminal_repeat	18745764	18746435	.	?	.	Parent=LTR_retrotransposon19									seq0	LTRharvest	long_terminal_repeat	13940484	13940961	.	?	.	Parent=LTR_retrotransposon19									seq0	LTRharvest	long_terminal_repeat	16970359	16970701	.	?	.	Parent=LTR_retrotransposon19
seq0	LTRharvest	target_site_duplication	18746436	18746439	.	?	.	Parent=repeat_region19									seq0	LTRharvest	target_site_duplication	13940962	13940965	.	?	.	Parent=repeat_region19									seq0	LTRharvest	target_site_duplication	16970702	16970705	.	?	.	Parent=repeat_region19
###																	###																	seq
seq0	LTRharvest	repeat_region	18800814	18802940	.	?	.	ID=repeat_region20									seq0	LTRharvest	repeat_region	15954019	15960614	.	?	.	ID=repeat_region20									seq0	LTRharvest	repeat_region	17281431	17294899	.	?	.	ID=repeat_region20
seq0	LTRharvest	target_site_duplication	18800814	18800817	.	?	.	Parent=repeat_region20									seq0	LTRharvest	target_site_duplication	15954019	15954022	.	?	.	Parent=repeat_region20									seq0	LTRharvest	target_site_duplication	17281431	17281434	.	?	.	Parent=repeat_region20
seq0	LTRharvest	LTR_retrotransposon	18800818	18802936	.	?	.	ID=LTR_retrotransposon20;Parent=repeat_region20;ltr_similarity=94.44;seq_number=0									seq0	LTRharvest	LTR_retrotransposon	15954023	15960610	.	?	.	ID=LTR_retrotransposon20;Parent=repeat_region20;ltr_similarity=91.96;seq_number=0									seq0	LTRharvest	LTR_retrotransposon	17281435	17294895	.	?	.	ID=LTR_retrotransposon20;Parent=repeat_region20;ltr_similarity=92.94;seq_number=0
seq0	LTRharvest	long_terminal_repeat	18800818	18800979	.	?	.	Parent=LTR_retrotransposon20									seq0	LTRharvest	long_terminal_repeat	15954023	15954130	.	?	.	Parent=LTR_retrotransposon20									seq0	LTRharvest	long_terminal_repeat	17281435	17281703	.	?	.	Parent=LTR_retrotransposon20
seq0	LTRharvest	long_terminal_repeat	18802784	18802936	.	?	.	Parent=LTR_retrotransposon20									seq0	LTRharvest	long_terminal_repeat	15960499	15960610	.	?	.	Parent=LTR_retrotransposon20									seq0	LTRharvest	long_terminal_repeat	17294638	17294895	.	?	.	Parent=LTR_retrotransposon20
seq0	LTRharvest	target_site_duplication	18802937	18802940	.	?	.	Parent=repeat_region20									seq0	LTRharvest	target_site_duplication	15960611	15960614	.	?	.	Parent=repeat_region20									seq0	LTRharvest	target_site_duplication	17294896	17294899	.	?	.	Parent=repeat_region20
###																	###																	seq
seq0	LTRharvest	repeat_region	18882803	18890249	.	?	.	ID=repeat_region21									seq0	LTRharvest	repeat_region	17696983	17710429	.	?	.	ID=repeat_region21									seq0	LTRharvest	repeat_region	17448727	17454704	.	?	.	ID=repeat_region21
seq0	LTRharvest	target_site_duplication	18882803	18882807	.	?	.	Parent=repeat_region21									seq0	LTRharvest	target_site_duplication	17696983	17696986	.	?	.	Parent=repeat_region21									seq0	LTRharvest	target_site_duplication	17448727	17448730	.	?	.	Parent=repeat_region21
seq0	LTRharvest	LTR_retrotransposon	18882808	18890244	.	?	.	ID=LTR_retrotransposon21;Parent=repeat_region21;ltr_similarity=100.00;seq_number=0									seq0	LTRharvest	LTR_retrotransposon	17696987	17710425	.	?	.	ID=LTR_retrotransposon21;Parent=repeat_region21;ltr_similarity=92.22;seq_number=0									seq0	LTRharvest	LTR_retrotransposon	17448731	17454700	.	?	.	ID=LTR_retrotransposon21;Parent=repeat_region21;ltr_similarity=99.67;seq_number=0
seq0	LTRharvest	long_terminal_repeat	18882808	18883404	.	?	.	Parent=LTR_retrotransposon21									seq0	LTRharvest	long_terminal_repeat	17696987	17697256	.	?	.	Parent=LTR_retrotransposon21									seq0	LTRharvest	long_terminal_repeat	17448731	17449329	.	?	.	Parent=LTR_retrotransposon21
seq0	LTRharvest	long_terminal_repeat	18889648	18890244	.	?	.	Parent=LTR_retrotransposon21									seq0	LTRharvest	long_terminal_repeat	17710169	17710425	.	?	.	Parent=LTR_retrotransposon21									seq0	LTRharvest	long_terminal_repeat	17454103	17454700	.	?	.	Parent=LTR_retrotransposon21
seq0	LTRharvest	target_site_duplication	18890245	18890249	.	?	.	Parent=repeat_region21									seq0	LTRharvest	target_site_duplication	17710426	17710429	.	?	.	Parent=repeat_region21									seq0	LTRharvest	target_site_duplication	17454701	17454704	.	?	.	Parent=repeat_region21
###																	###																	seq
seq0	LTRharvest	repeat_region	18891614	18900680	.	?	.	ID=repeat_region22									seq0	LTRharvest	repeat_region	17863960	17869938	.	?	.	ID=repeat_region22									seq0	LTRharvest	repeat_region	17901235	17909817	.	?	.	ID=repeat_region22
seq0	LTRharvest	target_site_duplication	18891614	18891617	.	?	.	Parent=repeat_region22									seq0	LTRharvest	target_site_duplication	17863960	17863963	.	?	.	Parent=repeat_region22									seq0	LTRharvest	target_site_duplication	17901235	17901238	.	?	.	Parent=repeat_region22
seq0	LTRharvest	LTR_retrotransposon	18891618	18900676	.	?	.	ID=LTR_retrotransposon22;Parent=repeat_region22;ltr_similarity=91.09;seq_number=0									seq0	LTRharvest	LTR_retrotransposon	17863964	17869934	.	?	.	ID=LTR_retrotransposon22;Parent=repeat_region22;ltr_similarity=99.50;seq_number=0									seq0	LTRharvest	LTR_retrotransposon	17901239	17909813	.	?	.	ID=LTR_retrotransposon22;Parent=repeat_region22;ltr_similarity=92.42;seq_number=0
seq0	LTRharvest	long_terminal_repeat	18891618	18891717	.	?	.	Parent=LTR_retrotransposon22									seq0	LTRharvest	long_terminal_repeat	17863964	17864562	.	?	.	Parent=LTR_retrotransposon22									seq0	LTRharvest	long_terminal_repeat	17901239	17901434	.	?	.	Parent=LTR_retrotransposon22
seq0	LTRharvest	long_terminal_repeat	18900576	18900676	.	?	.	Parent=LTR_retrotransposon22									seq0	LTRharvest	long_terminal_repeat	17869337	17869934	.	?	.	Parent=LTR_retrotransposon22									seq0	LTRharvest	long_terminal_repeat	17909616	17909813	.	?	.	Parent=LTR_retrotransposon22
seq0	LTRharvest	target_site_duplication	18900677	18900680	.	?	.	Parent=repeat_region22									seq0	LTRharvest	target_site_duplication	17869935	17869938	.	?	.	Parent=repeat_region22									seq0	LTRharvest	target_site_duplication	17909814	17909817	.	?	.	Parent=repeat_region22
###																	###																	seq
seq0	LTRharvest	repeat_region	18945679	18947313	.	?	.	ID=repeat_region23									seq0	LTRharvest	repeat_region	18316084	18324719	.	?	.	ID=repeat_region23									seq0	LTRharvest	repeat_region	18367132	18368373	.	?	.	ID=repeat_region23
seq0	LTRharvest	target_site_duplication	18945679	18945682	.	?	.	Parent=repeat_region23									seq0	LTRharvest	target_site_duplication	18316084	18316088	.	?	.	Parent=repeat_region23									seq0	LTRharvest	target_site_duplication	18367132	18367135	.	?	.	Parent=repeat_region23
seq0	LTRharvest	LTR_retrotransposon	18945683	18947309	.	?	.	ID=LTR_retrotransposon23;Parent=repeat_region23;ltr_similarity=96.09;seq_number=0									seq0	LTRharvest	LTR_retrotransposon	18316089	18324714	.	?	.	ID=LTR_retrotransposon23;Parent=repeat_region23;ltr_similarity=90.43;seq_number=0									seq0	LTRharvest	LTR_retrotransposon	18367136	18368369	.	?	.	ID=LTR_retrotransposon23;Parent=repeat_region23;ltr_similarity=90.48;seq_number=0
seq0	LTRharvest	long_terminal_repeat	18945683	18945807	.	?	.	Parent=LTR_retrotransposon23									seq0	LTRharvest	long_terminal_repeat	18316089	18316297	.	?	.	Parent=LTR_retrotransposon23									seq0	LTRharvest	long_terminal_repeat	18367136	18367293	.	?	.	Parent=LTR_retrotransposon23
seq0	LTRharvest	long_terminal_repeat	18947182	18947309	.	?	.	Parent=LTR_retrotransposon23									seq0	LTRharvest	long_terminal_repeat	18324507	18324714	.	?	.	Parent=LTR_retrotransposon23									seq0	LTRharvest	long_terminal_repeat	18368202	18368369	.	?	.	Parent=LTR_retrotransposon23
seq0	LTRharvest	target_site_duplication	18947310	18947313	.	?	.	Parent=repeat_region23									seq0	LTRharvest	target_site_duplication	18324715	18324719	.	?	.	Parent=repeat_region23									seq0	LTRharvest	target_site_duplication	18368370	18368373	.	?	.	Parent=repeat_region23
###																	###																	seq
seq0	LTRharvest	repeat_region	19235876	19238009	.	?	.	ID=repeat_region24									seq0	LTRharvest	repeat_region	18782307	18783547	.	?	.	ID=repeat_region24									seq0	LTRharvest	repeat_region	18618876	18622980	.	?	.	ID=repeat_region24
seq0	LTRharvest	target_site_duplication	19235876	19235879	.	?	.	Parent=repeat_region24									seq0	LTRharvest	target_site_duplication	18782307	18782310	.	?	.	Parent=repeat_region24									seq0	LTRharvest	target_site_duplication	18618876	18618879	.	?	.	Parent=repeat_region24
seq0	LTRharvest	LTR_retrotransposon	19235880	19238005	.	?	.	ID=LTR_retrotransposon24;Parent=repeat_region24;ltr_similarity=98.16;seq_number=0									seq0	LTRharvest	LTR_retrotransposon	18782311	18783543	.	?	.	ID=LTR_retrotransposon24;Parent=repeat_region24;ltr_similarity=90.48;seq_number=0									seq0	LTRharvest	LTR_retrotransposon	18618880	18622976	.	?	.	ID=LTR_retrotransposon24;Parent=repeat_region24;ltr_similarity=92.53;seq_number=0
seq0	LTRharvest	long_terminal_repeat	19235880	19236147	.	?	.	Parent=LTR_retrotransposon24									seq0	LTRharvest	long_terminal_repeat	18782311	18782468	.	?	.	Parent=LTR_retrotransposon24									seq0	LTRharvest	long_terminal_repeat	18618880	18619227	.	?	.	Parent=LTR_retrotransposon24
seq0	LTRharvest	long_terminal_repeat	19237734	19238005	.	?	.	Parent=LTR_retrotransposon24									seq0	LTRharvest	long_terminal_repeat	18783376	18783543	.	?	.	Parent=LTR_retrotransposon24									seq0	LTRharvest	long_terminal_repeat	18622631	18622976	.	?	.	Parent=LTR_retrotransposon24
seq0	LTRharvest	target_site_duplication	19238006	19238009	.	?	.	Parent=repeat_region24									seq0	LTRharvest	target_site_duplication	18783544	18783547	.	?	.	Parent=repeat_region24									seq0	LTRharvest	target_site_duplication	18622977	18622980	.	?	.	Parent=repeat_region24
###																	###																	seq
seq0	LTRharvest	repeat_region	19342742	19345122	.	?	.	ID=repeat_region25									seq0	LTRharvest	repeat_region	19038996	19043091	.	?	.	ID=repeat_region25									seq0	LTRharvest	repeat_region	19144259	19153714	.	?	.	ID=repeat_region25
seq0	LTRharvest	target_site_duplication	19342742	19342745	.	?	.	Parent=repeat_region25									seq0	LTRharvest	target_site_duplication	19038996	19038999	.	?	.	Parent=repeat_region25									seq0	LTRharvest	target_site_duplication	19144259	19144262	.	?	.	Parent=repeat_region25
seq0	LTRharvest	LTR_retrotransposon	19342746	19345118	.	?	.	ID=LTR_retrotransposon25;Parent=repeat_region25;ltr_similarity=96.34;seq_number=0									seq0	LTRharvest	LTR_retrotransposon	19039000	19043087	.	?	.	ID=LTR_retrotransposon25;Parent=repeat_region25;ltr_similarity=93.81;seq_number=0									seq0	LTRharvest	LTR_retrotransposon	19144263	19153710	.	?	.	ID=LTR_retrotransposon25;Parent=repeat_region25;ltr_similarity=92.91;seq_number=0
seq0	LTRharvest	long_terminal_repeat	19342746	19343237	.	?	.	Parent=LTR_retrotransposon25									seq0	LTRharvest	long_terminal_repeat	19039000	19039338	.	?	.	Parent=LTR_retrotransposon25									seq0	LTRharvest	long_terminal_repeat	19144263	19144953	.	?	.	Parent=LTR_retrotransposon25
seq0	LTRharvest	long_terminal_repeat	19344630	19345118	.	?	.	Parent=LTR_retrotransposon25									seq0	LTRharvest	long_terminal_repeat	19042751	19043087	.	?	.	Parent=LTR_retrotransposon25									seq0	LTRharvest	long_terminal_repeat	19153039	19153710	.	?	.	Parent=LTR_retrotransposon25
seq0	LTRharvest	target_site_duplication	19345119	19345122	.	?	.	Parent=repeat_region25									seq0	LTRharvest	target_site_duplication	19043088	19043091	.	?	.	Parent=repeat_region25									seq0	LTRharvest	target_site_duplication	19153711	19153714	.	?	.	Parent=repeat_region25
###																	###																	seq
seq0	LTRharvest	repeat_region	20105481	20110346	.	?	.	ID=repeat_region26									seq0	LTRharvest	repeat_region	19193336	19199932	.	?	.	ID=repeat_region26									seq0	LTRharvest	repeat_region	19293378	19300824	.	?	.	ID=repeat_region26
seq0	LTRharvest	target_site_duplication	20105481	20105484	.	?	.	Parent=repeat_region26									seq0	LTRharvest	target_site_duplication	19193336	19193339	.	?	.	Parent=repeat_region26									seq0	LTRharvest	target_site_duplication	19293378	19293382	.	?	.	Parent=repeat_region26
seq0	LTRharvest	LTR_retrotransposon	20105485	20110342	.	?	.	ID=LTR_retrotransposon26;Parent=repeat_region26;ltr_similarity=90.06;seq_number=0									seq0	LTRharvest	LTR_retrotransposon	19193340	19199928	.	?	.	ID=LTR_retrotransposon26;Parent=repeat_region26;ltr_similarity=90.47;seq_number=0									seq0	LTRharvest	LTR_retrotransposon	19293383	19300819	.	?	.	ID=LTR_retrotransposon26;Parent=repeat_region26;ltr_similarity=100.00;seq_number=0
seq0	LTRharvest	long_terminal_repeat	20105485	20105663	.	?	.	Parent=LTR_retrotransposon26									seq0	LTRharvest	long_terminal_repeat	19193340	19193769	.	?	.	Parent=LTR_retrotransposon26									seq0	LTRharvest	long_terminal_repeat	19293383	19293979	.	?	.	Parent=LTR_retrotransposon26
seq0	LTRharvest	long_terminal_repeat	20110162	20110342	.	?	.	Parent=LTR_retrotransposon26									seq0	LTRharvest	long_terminal_repeat	19199508	19199928	.	?	.	Parent=LTR_retrotransposon26									seq0	LTRharvest	long_terminal_repeat	19300223	19300819	.	?	.	Parent=LTR_retrotransposon26
seq0	LTRharvest	target_site_duplication	20110343	20110346	.	?	.	Parent=repeat_region26									seq0	LTRharvest	target_site_duplication	19199929	19199932	.	?	.	Parent=repeat_region26									seq0	LTRharvest	target_site_duplication	19300820	19300824	.	?	.	Parent=repeat_region26
###																	###																	seq
seq0	LTRharvest	repeat_region	20165034	20169902	.	?	.	ID=repeat_region27									seq0	LTRharvest	repeat_region	19403837	19411153	.	?	.	ID=repeat_region27									seq0	LTRharvest	repeat_region	19356429	19358063	.	?	.	ID=repeat_region27
seq0	LTRharvest	target_site_duplication	20165034	20165037	.	?	.	Parent=repeat_region27									seq0	LTRharvest	target_site_duplication	19403837	19403840	.	?	.	Parent=repeat_region27									seq0	LTRharvest	target_site_duplication	19356429	19356432	.	?	.	Parent=repeat_region27
seq0	LTRharvest	LTR_retrotransposon	20165038	20169898	.	?	.	ID=LTR_retrotransposon27;Parent=repeat_region27;ltr_similarity=90.06;seq_number=0									seq0	LTRharvest	LTR_retrotransposon	19403841	19411149	.	?	.	ID=LTR_retrotransposon27;Parent=repeat_region27;ltr_similarity=97.10;seq_number=0									seq0	LTRharvest	LTR_retrotransposon	19356433	19358059	.	?	.	ID=LTR_retrotransposon27;Parent=repeat_region27;ltr_similarity=96.09;seq_number=0
seq0	LTRharvest	long_terminal_repeat	20165038	20165216	.	?	.	Parent=LTR_retrotransposon27									seq0	LTRharvest	long_terminal_repeat	19403841	19404461	.	?	.	Parent=LTR_retrotransposon27									seq0	LTRharvest	long_terminal_repeat	19356433	19356557	.	?	.	Parent=LTR_retrotransposon27
seq0	LTRharvest	long_terminal_repeat	20169718	20169898	.	?	.	Parent=LTR_retrotransposon27									seq0	LTRharvest	long_terminal_repeat	19410542	19411149	.	?	.	Parent=LTR_retrotransposon27									seq0	LTRharvest	long_terminal_repeat	19357932	19358059	.	?	.	Parent=LTR_retrotransposon27
seq0	LTRharvest	target_site_duplication	20169899	20169902	.	?	.	Parent=repeat_region27									seq0	LTRharvest	target_site_duplication	19411150	19411153	.	?	.	Parent=repeat_region27									seq0	LTRharvest	target_site_duplication	19358060	19358063	.	?	.	Parent=repeat_region27
###																	###																	seq
seq0	LTRharvest	repeat_region	20325953	20339258	.	?	.	ID=repeat_region28									seq0	LTRharvest	repeat_region	19571461	19580918	.	?	.	ID=repeat_region28									seq0	LTRharvest	repeat_region	19646009	19648142	.	?	.	ID=repeat_region28
seq0	LTRharvest	target_site_duplication	20325953	20325956	.	?	.	Parent=repeat_region28									seq0	LTRharvest	target_site_duplication	19571461	19571464	.	?	.	Parent=repeat_region28									seq0	LTRharvest	target_site_duplication	19646009	19646012	.	?	.	Parent=repeat_region28
seq0	LTRharvest	LTR_retrotransposon	20325957	20339254	.	?	.	ID=LTR_retrotransposon28;Parent=repeat_region28;ltr_similarity=93.72;seq_number=0									seq0	LTRharvest	LTR_retrotransposon	19571465	19580914	.	?	.	ID=LTR_retrotransposon28;Parent=repeat_region28;ltr_similarity=91.17;seq_number=0									seq0	LTRharvest	LTR_retrotransposon	19646013	19648138	.	?	.	ID=LTR_retrotransposon28;Parent=repeat_region28;ltr_similarity=98.16;seq_number=0
seq0	LTRharvest	long_terminal_repeat	20325957	20326816	.	?	.	Parent=LTR_retrotransposon28									seq0	LTRharvest	long_terminal_repeat	19571465	19572155	.	?	.	Parent=LTR_retrotransposon28									seq0	LTRharvest	long_terminal_repeat	19646013	19646280	.	?	.	Parent=LTR_retrotransposon28
seq0	LTRharvest	long_terminal_repeat	20338404	20339254	.	?	.	Parent=LTR_retrotransposon28									seq0	LTRharvest	long_terminal_repeat	19580243	19580914	.	?	.	Parent=LTR_retrotransposon28									seq0	LTRharvest	long_terminal_repeat	19647867	19648138	.	?	.	Parent=LTR_retrotransposon28
seq0	LTRharvest	target_site_duplication	20339255	20339258	.	?	.	Parent=repeat_region28									seq0	LTRharvest	target_site_duplication	19580915	19580918	.	?	.	Parent=repeat_region28									seq0	LTRharvest	target_site_duplication	19648139	19648142	.	?	.	Parent=repeat_region28
###																	###																	seq
seq0	LTRharvest	repeat_region	20368237	20378805	.	?	.	ID=repeat_region29									seq0	LTRharvest	repeat_region	19773442	19775076	.	?	.	ID=repeat_region29									seq0	LTRharvest	repeat_region	19752870	19755250	.	?	.	ID=repeat_region29
seq0	LTRharvest	target_site_duplication	20368237	20368240	.	?	.	Parent=repeat_region29									seq0	LTRharvest	target_site_duplication	19773442	19773445	.	?	.	Parent=repeat_region29									seq0	LTRharvest	target_site_duplication	19752870	19752873	.	?	.	Parent=repeat_region29
seq0	LTRharvest	LTR_retrotransposon	20368241	20378801	.	?	.	ID=LTR_retrotransposon29;Parent=repeat_region29;ltr_similarity=92.19;seq_number=0									seq0	LTRharvest	LTR_retrotransposon	19773446	19775072	.	?	.	ID=LTR_retrotransposon29;Parent=repeat_region29;ltr_similarity=96.09;seq_number=0									seq0	LTRharvest	LTR_retrotransposon	19752874	19755246	.	?	.	ID=LTR_retrotransposon29;Parent=repeat_region29;ltr_similarity=96.54;seq_number=0
seq0	LTRharvest	long_terminal_repeat	20368241	20368842	.	?	.	Parent=LTR_retrotransposon29									seq0	LTRharvest	long_terminal_repeat	19773446	19773570	.	?	.	Parent=LTR_retrotransposon29									seq0	LTRharvest	long_terminal_repeat	19752874	19753365	.	?	.	Parent=LTR_retrotransposon29
seq0	LTRharvest	long_terminal_repeat	20378209	20378801	.	?	.	Parent=LTR_retrotransposon29									seq0	LTRharvest	long_terminal_repeat	19774945	19775072	.	?	.	Parent=LTR_retrotransposon29									seq0	LTRharvest	long_terminal_repeat	19754758	19755246	.	?	.	Parent=LTR_retrotransposon29
seq0	LTRharvest	target_site_duplication	20378802	20378805	.	?	.	Parent=repeat_region29									seq0	LTRharvest	target_site_duplication	19775073	19775076	.	?	.	Parent=repeat_region29									seq0	LTRharvest	target_site_duplication	19755247	19755250	.	?	.	Parent=repeat_region29
###																	###																	seq
seq0	LTRharvest	repeat_region	21524218	21534765	.	?	.	ID=repeat_region30									seq0	LTRharvest	repeat_region	20059780	20061913	.	?	.	ID=repeat_region30									seq0	LTRharvest	repeat_region	20589161	20602475	.	?	.	ID=repeat_region30
seq0	LTRharvest	target_site_duplication	21524218	21524221	.	?	.	Parent=repeat_region30									seq0	LTRharvest	target_site_duplication	20059780	20059783	.	?	.	Parent=repeat_region30									seq0	LTRharvest	target_site_duplication	20589161	20589164	.	?	.	Parent=repeat_region30
seq0	LTRharvest	LTR_retrotransposon	21524222	21534761	.	?	.	ID=LTR_retrotransposon30;Parent=repeat_region30;ltr_similarity=91.19;seq_number=0									seq0	LTRharvest	LTR_retrotransposon	20059784	20061909	.	?	.	ID=LTR_retrotransposon30;Parent=repeat_region30;ltr_similarity=98.16;seq_number=0									seq0	LTRharvest	LTR_retrotransposon	20589165	20602471	.	?	.	ID=LTR_retrotransposon30;Parent=repeat_region30;ltr_similarity=94.88;seq_number=0
seq0	LTRharvest	long_terminal_repeat	21524222	21524482	.	?	.	Parent=LTR_retrotransposon30									seq0	LTRharvest	long_terminal_repeat	20059784	20060051	.	?	.	Parent=LTR_retrotransposon30									seq0	LTRharvest	long_terminal_repeat	20589165	20590024	.	?	.	Parent=LTR_retrotransposon30
seq0	LTRharvest	long_terminal_repeat	21534505	21534761	.	?	.	Parent=LTR_retrotransposon30									seq0	LTRharvest	long_terminal_repeat	20061638	20061909	.	?	.	Parent=LTR_retrotransposon30									seq0	LTRharvest	long_terminal_repeat	20601614	20602471	.	?	.	Parent=LTR_retrotransposon30
seq0	LTRharvest	target_site_duplication	21534762	21534765	.	?	.	Parent=repeat_region30									seq0	LTRharvest	target_site_duplication	20061910	20061913	.	?	.	Parent=repeat_region30									seq0	LTRharvest	target_site_duplication	20602472	20602475	.	?	.	Parent=repeat_region30
###																	###																	seq
seq0	LTRharvest	repeat_region	22238350	22240723	.	?	.	ID=repeat_region31									seq0	LTRharvest	repeat_region	20166702	20169082	.	?	.	ID=repeat_region31									seq0	LTRharvest	repeat_region	20631466	20642034	.	?	.	ID=repeat_region31
seq0	LTRharvest	target_site_duplication	22238350	22238353	.	?	.	Parent=repeat_region31									seq0	LTRharvest	target_site_duplication	20166702	20166705	.	?	.	Parent=repeat_region31									seq0	LTRharvest	target_site_duplication	20631466	20631469	.	?	.	Parent=repeat_region31
seq0	LTRharvest	LTR_retrotransposon	22238354	22240719	.	?	.	ID=LTR_retrotransposon31;Parent=repeat_region31;ltr_similarity=90.20;seq_number=0									seq0	LTRharvest	LTR_retrotransposon	20166706	20169078	.	?	.	ID=LTR_retrotransposon31;Parent=repeat_region31;ltr_similarity=96.75;seq_number=0									seq0	LTRharvest	LTR_retrotransposon	20631470	20642030	.	?	.	ID=LTR_retrotransposon31;Parent=repeat_region31;ltr_similarity=91.18;seq_number=0
seq0	LTRharvest	long_terminal_repeat	22238354	22238598	.	?	.	Parent=LTR_retrotransposon31									seq0	LTRharvest	long_terminal_repeat	20166706	20167197	.	?	.	Parent=LTR_retrotransposon31									seq0	LTRharvest	long_terminal_repeat	20631470	20632060	.	?	.	Parent=LTR_retrotransposon31
seq0	LTRharvest	long_terminal_repeat	22240477	22240719	.	?	.	Parent=LTR_retrotransposon31									seq0	LTRharvest	long_terminal_repeat	20168590	20169078	.	?	.	Parent=LTR_retrotransposon31									seq0	LTRharvest	long_terminal_repeat	20641430	20642030	.	?	.	Parent=LTR_retrotransposon31
seq0	LTRharvest	target_site_duplication	22240720	22240723	.	?	.	Parent=repeat_region31									seq0	LTRharvest	target_site_duplication	20169079	20169082	.	?	.	Parent=repeat_region31									seq0	LTRharvest	target_site_duplication	20642031	20642034	.	?	.	Parent=repeat_region31
###																	###																	seq
seq0	LTRharvest	repeat_region	23031814	23043009	.	?	.	ID=repeat_region32									seq0	LTRharvest	repeat_region	21045688	21058992	.	?	.	ID=repeat_region32									seq0	LTRharvest	repeat_region	21866687	21877234	.	?	.	ID=repeat_region32
seq0	LTRharvest	target_site_duplication	23031814	23031817	.	?	.	Parent=repeat_region32									seq0	LTRharvest	target_site_duplication	21045688	21045691	.	?	.	Parent=repeat_region32									seq0	LTRharvest	target_site_duplication	21866687	21866690	.	?	.	Parent=repeat_region32
seq0	LTRharvest	LTR_retrotransposon	23031818	23043005	.	?	.	ID=LTR_retrotransposon32;Parent=repeat_region32;ltr_similarity=90.23;seq_number=0									seq0	LTRharvest	LTR_retrotransposon	21045692	21058988	.	?	.	ID=LTR_retrotransposon32;Parent=repeat_region32;ltr_similarity=94.30;seq_number=0									seq0	LTRharvest	LTR_retrotransposon	21866691	21877230	.	?	.	ID=LTR_retrotransposon32;Parent=repeat_region32;ltr_similarity=91.19;seq_number=0
seq0	LTRharvest	long_terminal_repeat	23031818	23032083	.	?	.	Parent=LTR_retrotransposon32									seq0	LTRharvest	long_terminal_repeat	21045692	21046551	.	?	.	Parent=LTR_retrotransposon32									seq0	LTRharvest	long_terminal_repeat	21866691	21866951	.	?	.	Parent=LTR_retrotransposon32
seq0	LTRharvest	long_terminal_repeat	23042747	23043005	.	?	.	Parent=LTR_retrotransposon32									seq0	LTRharvest	long_terminal_repeat	21058138	21058988	.	?	.	Parent=LTR_retrotransposon32									seq0	LTRharvest	long_terminal_repeat	21876974	21877230	.	?	.	Parent=LTR_retrotransposon32
seq0	LTRharvest	target_site_duplication	23043006	23043009	.	?	.	Parent=repeat_region32									seq0	LTRharvest	target_site_duplication	21058989	21058992	.	?	.	Parent=repeat_region32									seq0	LTRharvest	target_site_duplication	21877231	21877234	.	?	.	Parent=repeat_region32
###																	###																	seq
seq0	LTRharvest	repeat_region	24250223	24257665	.	?	.	ID=repeat_region33									seq0	LTRharvest	repeat_region	21087986	21098565	.	?	.	ID=repeat_region33									seq0	LTRharvest	repeat_region	22580592	22582963	.	?	.	ID=repeat_region33
seq0	LTRharvest	target_site_duplication	24250223	24250231	.	?	.	Parent=repeat_region33									seq0	LTRharvest	target_site_duplication	21087986	21087989	.	?	.	Parent=repeat_region33									seq0	LTRharvest	target_site_duplication	22580592	22580595	.	?	.	Parent=repeat_region33
seq0	LTRharvest	LTR_retrotransposon	24250232	24257656	.	?	.	ID=LTR_retrotransposon33;Parent=repeat_region33;ltr_similarity=99.00;seq_number=0									seq0	LTRharvest	LTR_retrotransposon	21087990	21098561	.	?	.	ID=LTR_retrotransposon33;Parent=repeat_region33;ltr_similarity=92.18;seq_number=0									seq0	LTRharvest	LTR_retrotransposon	22580596	22582959	.	?	.	ID=LTR_retrotransposon33;Parent=repeat_region33;ltr_similarity=91.02;seq_number=0
seq0	LTRharvest	long_terminal_repeat	24250232	24250830	.	?	.	Parent=LTR_retrotransposon33									seq0	LTRharvest	long_terminal_repeat	21087990	21088580	.	?	.	Parent=LTR_retrotransposon33									seq0	LTRharvest	long_terminal_repeat	22580596	22580840	.	?	.	Parent=LTR_retrotransposon33
seq0	LTRharvest	long_terminal_repeat	24257058	24257656	.	?	.	Parent=LTR_retrotransposon33									seq0	LTRharvest	long_terminal_repeat	21097961	21098561	.	?	.	Parent=LTR_retrotransposon33									seq0	LTRharvest	long_terminal_repeat	22582717	22582959	.	?	.	Parent=LTR_retrotransposon33
seq0	LTRharvest	target_site_duplication	24257657	24257665	.	?	.	Parent=repeat_region33									seq0	LTRharvest	target_site_duplication	21098562	21098565	.	?	.	Parent=repeat_region33									seq0	LTRharvest	target_site_duplication	22582960	22582963	.	?	.	Parent=repeat_region33
###																	###																	seq
seq0	LTRharvest	repeat_region	25235378	25249897	.	?	.	ID=repeat_region34									seq0	LTRharvest	repeat_region	21404312	21412124	.	?	.	ID=repeat_region34									seq0	LTRharvest	repeat_region	23372084	23383330	.	?	.	ID=repeat_region34
seq0	LTRharvest	target_site_duplication	25235378	25235381	.	?	.	Parent=repeat_region34									seq0	LTRharvest	target_site_duplication	21404312	21404315	.	?	.	Parent=repeat_region34									seq0	LTRharvest	target_site_duplication	23372084	23372087	.	?	.	Parent=repeat_region34
seq0	LTRharvest	LTR_retrotransposon	25235382	25249893	.	?	.	ID=LTR_retrotransposon34;Parent=repeat_region34;ltr_similarity=92.22;seq_number=0									seq0	LTRharvest	LTR_retrotransposon	21404316	21412120	.	?	.	ID=LTR_retrotransposon34;Parent=repeat_region34;ltr_similarity=90.91;seq_number=0									seq0	LTRharvest	LTR_retrotransposon	23372088	23383326	.	?	.	ID=LTR_retrotransposon34;Parent=repeat_region34;ltr_similarity=90.23;seq_number=0
seq0	LTRharvest	long_terminal_repeat	25235382	25236139	.	?	.	Parent=LTR_retrotransposon34									seq0	LTRharvest	long_terminal_repeat	21404316	21404617	.	?	.	Parent=LTR_retrotransposon34									seq0	LTRharvest	long_terminal_repeat	23372088	23372353	.	?	.	Parent=LTR_retrotransposon34
seq0	LTRharvest	long_terminal_repeat	25249141	25249893	.	?	.	Parent=LTR_retrotransposon34									seq0	LTRharvest	long_terminal_repeat	21411813	21412120	.	?	.	Parent=LTR_retrotransposon34									seq0	LTRharvest	long_terminal_repeat	23383068	23383326	.	?	.	Parent=LTR_retrotransposon34
seq0	LTRharvest	target_site_duplication	25249894	25249897	.	?	.	Parent=repeat_region34									seq0	LTRharvest	target_site_duplication	21412121	21412124	.	?	.	Parent=repeat_region34									seq0	LTRharvest	target_site_duplication	23383327	23383330	.	?	.	Parent=repeat_region34
###																	###																	seq
seq0	LTRharvest	repeat_region	25280752	25294936	.	?	.	ID=repeat_region35									seq0	LTRharvest	repeat_region	21449641	21451582	.	?	.	ID=repeat_region35									seq0	LTRharvest	repeat_region	24506093	24513285	.	?	.	ID=repeat_region35
seq0	LTRharvest	target_site_duplication	25280752	25280755	.	?	.	Parent=repeat_region35									seq0	LTRharvest	target_site_duplication	21449641	21449644	.	?	.	Parent=repeat_region35									seq0	LTRharvest	target_site_duplication	24506093	24506096	.	?	.	Parent=repeat_region35
seq0	LTRharvest	LTR_retrotransposon	25280756	25294932	.	?	.	ID=LTR_retrotransposon35;Parent=repeat_region35;ltr_similarity=91.04;seq_number=0									seq0	LTRharvest	LTR_retrotransposon	21449645	21451578	.	?	.	ID=LTR_retrotransposon35;Parent=repeat_region35;ltr_similarity=91.89;seq_number=0									seq0	LTRharvest	LTR_retrotransposon	24506097	24513281	.	?	.	ID=LTR_retrotransposon35;Parent=repeat_region35;ltr_similarity=99.17;seq_number=0
seq0	LTRharvest	long_terminal_repeat	25280756	25280889	.	?	.	Parent=LTR_retrotransposon35									seq0	LTRharvest	long_terminal_repeat	21449645	21449755	.	?	.	Parent=LTR_retrotransposon35									seq0	LTRharvest	long_terminal_repeat	24506097	24506576	.	?	.	Parent=LTR_retrotransposon35
seq0	LTRharvest	long_terminal_repeat	25294803	25294932	.	?	.	Parent=LTR_retrotransposon35									seq0	LTRharvest	long_terminal_repeat	21451468	21451578	.	?	.	Parent=LTR_retrotransposon35									seq0	LTRharvest	long_terminal_repeat	24512804	24513281	.	?	.	Parent=LTR_retrotransposon35
seq0	LTRharvest	target_site_duplication	25294933	25294936	.	?	.	Parent=repeat_region35									seq0	LTRharvest	target_site_duplication	21451579	21451582	.	?	.	Parent=repeat_region35									seq0	LTRharvest	target_site_duplication	24513282	24513285	.	?	.	Parent=repeat_region35
###																	###																	seq
seq0	LTRharvest	repeat_region	25369053	25370336	.	?	.	ID=repeat_region36									seq0	LTRharvest	repeat_region	22964245	22966609	.	?	.	ID=repeat_region36									seq0	LTRharvest	repeat_region	25522186	25536731	.	?	.	ID=repeat_region36
seq0	LTRharvest	target_site_duplication	25369053	25369057	.	?	.	Parent=repeat_region36									seq0	LTRharvest	target_site_duplication	22964245	22964248	.	?	.	Parent=repeat_region36									seq0	LTRharvest	target_site_duplication	25522186	25522189	.	?	.	Parent=repeat_region36
seq0	LTRharvest	LTR_retrotransposon	25369058	25370331	.	?	.	ID=LTR_retrotransposon36;Parent=repeat_region36;ltr_similarity=93.22;seq_number=0									seq0	LTRharvest	LTR_retrotransposon	22964249	22966605	.	?	.	ID=LTR_retrotransposon36;Parent=repeat_region36;ltr_similarity=91.84;seq_number=0									seq0	LTRharvest	LTR_retrotransposon	25522190	25536727	.	?	.	ID=LTR_retrotransposon36;Parent=repeat_region36;ltr_similarity=92.22;seq_number=0
seq0	LTRharvest	long_terminal_repeat	25369058	25369175	.	?	.	Parent=LTR_retrotransposon36									seq0	LTRharvest	long_terminal_repeat	22964249	22964493	.	?	.	Parent=LTR_retrotransposon36									seq0	LTRharvest	long_terminal_repeat	25522190	25522947	.	?	.	Parent=LTR_retrotransposon36
seq0	LTRharvest	long_terminal_repeat	25370215	25370331	.	?	.	Parent=LTR_retrotransposon36									seq0	LTRharvest	long_terminal_repeat	22966363	22966605	.	?	.	Parent=LTR_retrotransposon36									seq0	LTRharvest	long_terminal_repeat	25535975	25536727	.	?	.	Parent=LTR_retrotransposon36
seq0	LTRharvest	target_site_duplication	25370332	25370336	.	?	.	Parent=repeat_region36									seq0	LTRharvest	target_site_duplication	22966606	22966609	.	?	.	Parent=repeat_region36									seq0	LTRharvest	target_site_duplication	25536728	25536731	.	?	.	Parent=repeat_region36
###																	###																	seq
seq0	LTRharvest	repeat_region	25451151	25454850	.	?	.	ID=repeat_region37									seq0	LTRharvest	repeat_region	23755123	23766303	.	?	.	ID=repeat_region37									seq0	LTRharvest	repeat_region	25567582	25581766	.	?	.	ID=repeat_region37
seq0	LTRharvest	target_site_duplication	25451151	25451154	.	?	.	Parent=repeat_region37									seq0	LTRharvest	target_site_duplication	23755123	23755126	.	?	.	Parent=repeat_region37									seq0	LTRharvest	target_site_duplication	25567582	25567585	.	?	.	Parent=repeat_region37
seq0	LTRharvest	LTR_retrotransposon	25451155	25454846	.	?	.	ID=LTR_retrotransposon37;Parent=repeat_region37;ltr_similarity=95.51;seq_number=0									seq0	LTRharvest	LTR_retrotransposon	23755127	23766299	.	?	.	ID=LTR_retrotransposon37;Parent=repeat_region37;ltr_similarity=90.19;seq_number=0									seq0	LTRharvest	LTR_retrotransposon	25567586	25581762	.	?	.	ID=LTR_retrotransposon37;Parent=repeat_region37;ltr_similarity=91.04;seq_number=0
seq0	LTRharvest	long_terminal_repeat	25451155	25451483	.	?	.	Parent=LTR_retrotransposon37									seq0	LTRharvest	long_terminal_repeat	23755127	23755391	.	?	.	Parent=LTR_retrotransposon37									seq0	LTRharvest	long_terminal_repeat	25567586	25567719	.	?	.	Parent=LTR_retrotransposon37
seq0	LTRharvest	long_terminal_repeat	25454513	25454846	.	?	.	Parent=LTR_retrotransposon37									seq0	LTRharvest	long_terminal_repeat	23766041	23766299	.	?	.	Parent=LTR_retrotransposon37									seq0	LTRharvest	long_terminal_repeat	25581633	25581762	.	?	.	Parent=LTR_retrotransposon37
seq0	LTRharvest	target_site_duplication	25454847	25454850	.	?	.	Parent=repeat_region37									seq0	LTRharvest	target_site_duplication	23766300	23766303	.	?	.	Parent=repeat_region37									seq0	LTRharvest	target_site_duplication	25581763	25581766	.	?	.	Parent=repeat_region37
###																	###																	seq
seq0	LTRharvest	repeat_region	28970071	28981267	.	?	.	ID=repeat_region38									seq0	LTRharvest	repeat_region	24892829	24906764	.	?	.	ID=repeat_region38									seq0	LTRharvest	repeat_region	25639481	25646981	.	?	.	ID=repeat_region38
seq0	LTRharvest	target_site_duplication	28970071	28970074	.	?	.	Parent=repeat_region38									seq0	LTRharvest	target_site_duplication	24892829	24892832	.	?	.	Parent=repeat_region38									seq0	LTRharvest	target_site_duplication	25639481	25639484	.	?	.	Parent=repeat_region38
seq0	LTRharvest	LTR_retrotransposon	28970075	28981263	.	?	.	ID=LTR_retrotransposon38;Parent=repeat_region38;ltr_similarity=91.89;seq_number=0									seq0	LTRharvest	LTR_retrotransposon	24892833	24906760	.	?	.	ID=LTR_retrotransposon38;Parent=repeat_region38;ltr_similarity=96.40;seq_number=0									seq0	LTRharvest	LTR_retrotransposon	25639485	25646977	.	?	.	ID=LTR_retrotransposon38;Parent=repeat_region38;ltr_similarity=99.16;seq_number=0
seq0	LTRharvest	long_terminal_repeat	28970075	28970478	.	?	.	Parent=LTR_retrotransposon38									seq0	LTRharvest	long_terminal_repeat	24892833	24892971	.	?	.	Parent=LTR_retrotransposon38									seq0	LTRharvest	long_terminal_repeat	25639485	25640080	.	?	.	Parent=LTR_retrotransposon38
seq0	LTRharvest	long_terminal_repeat	28980845	28981263	.	?	.	Parent=LTR_retrotransposon38									seq0	LTRharvest	long_terminal_repeat	24906622	24906760	.	?	.	Parent=LTR_retrotransposon38									seq0	LTRharvest	long_terminal_repeat	25646383	25646977	.	?	.	Parent=LTR_retrotransposon38
seq0	LTRharvest	target_site_duplication	28981264	28981267	.	?	.	Parent=repeat_region38									seq0	LTRharvest	target_site_duplication	24906761	24906764	.	?	.	Parent=repeat_region38									seq0	LTRharvest	target_site_duplication	25646978	25646981	.	?	.	Parent=repeat_region38
###																	###																	seq
seq0	LTRharvest	repeat_region	29035978	29038115	.	?	.	ID=repeat_region39									seq0	LTRharvest	repeat_region	25910461	25924961	.	?	.	ID=repeat_region39									seq0	LTRharvest	repeat_region	25662826	25664109	.	?	.	ID=repeat_region39
seq0	LTRharvest	target_site_duplication	29035978	29035981	.	?	.	Parent=repeat_region39									seq0	LTRharvest	target_site_duplication	25910461	25910464	.	?	.	Parent=repeat_region39									seq0	LTRharvest	target_site_duplication	25662826	25662830	.	?	.	Parent=repeat_region39
seq0	LTRharvest	LTR_retrotransposon	29035982	29038111	.	?	.	ID=LTR_retrotransposon39;Parent=repeat_region39;ltr_similarity=98.90;seq_number=0									seq0	LTRharvest	LTR_retrotransposon	25910465	25924957	.	?	.	ID=LTR_retrotransposon39;Parent=repeat_region39;ltr_similarity=92.11;seq_number=0									seq0	LTRharvest	LTR_retrotransposon	25662831	25664104	.	?	.	ID=LTR_retrotransposon39;Parent=repeat_region39;ltr_similarity=93.22;seq_number=0
seq0	LTRharvest	long_terminal_repeat	29035982	29036250	.	?	.	Parent=LTR_retrotransposon39									seq0	LTRharvest	long_terminal_repeat	25910465	25911224	.	?	.	Parent=LTR_retrotransposon39									seq0	LTRharvest	long_terminal_repeat	25662831	25662948	.	?	.	Parent=LTR_retrotransposon39
seq0	LTRharvest	long_terminal_repeat	29037840	29038111	.	?	.	Parent=LTR_retrotransposon39									seq0	LTRharvest	long_terminal_repeat	25924205	25924957	.	?	.	Parent=LTR_retrotransposon39									seq0	LTRharvest	long_terminal_repeat	25663988	25664104	.	?	.	Parent=LTR_retrotransposon39
seq0	LTRharvest	target_site_duplication	29038112	29038115	.	?	.	Parent=repeat_region39									seq0	LTRharvest	target_site_duplication	25924958	25924961	.	?	.	Parent=repeat_region39									seq0	LTRharvest	target_site_duplication	25664105	25664109	.	?	.	Parent=repeat_region39
###																	###																	seq
seq0	LTRharvest	repeat_region	29209131	29216307	.	?	.	ID=repeat_region40									seq0	LTRharvest	repeat_region	25955817	25970007	.	?	.	ID=repeat_region40									seq0	LTRharvest	repeat_region	25745058	25748757	.	?	.	ID=repeat_region40
seq0	LTRharvest	target_site_duplication	29209131	29209134	.	?	.	Parent=repeat_region40									seq0	LTRharvest	target_site_duplication	25955817	25955820	.	?	.	Parent=repeat_region40									seq0	LTRharvest	target_site_duplication	25745058	25745061	.	?	.	Parent=repeat_region40
seq0	LTRharvest	LTR_retrotransposon	29209135	29216303	.	?	.	ID=LTR_retrotransposon40;Parent=repeat_region40;ltr_similarity=92.64;seq_number=0									seq0	LTRharvest	LTR_retrotransposon	25955821	25970003	.	?	.	ID=LTR_retrotransposon40;Parent=repeat_region40;ltr_similarity=91.04;seq_number=0									seq0	LTRharvest	LTR_retrotransposon	25745062	25748753	.	?	.	ID=LTR_retrotransposon40;Parent=repeat_region40;ltr_similarity=95.51;seq_number=0
seq0	LTRharvest	long_terminal_repeat	29209135	29209365	.	?	.	Parent=LTR_retrotransposon40									seq0	LTRharvest	long_terminal_repeat	25955821	25955954	.	?	.	Parent=LTR_retrotransposon40									seq0	LTRharvest	long_terminal_repeat	25745062	25745390	.	?	.	Parent=LTR_retrotransposon40
seq0	LTRharvest	long_terminal_repeat	29216081	29216303	.	?	.	Parent=LTR_retrotransposon40									seq0	LTRharvest	long_terminal_repeat	25969874	25970003	.	?	.	Parent=LTR_retrotransposon40									seq0	LTRharvest	long_terminal_repeat	25748420	25748753	.	?	.	Parent=LTR_retrotransposon40
seq0	LTRharvest	target_site_duplication	29216304	29216307	.	?	.	Parent=repeat_region40									seq0	LTRharvest	target_site_duplication	25970004	25970007	.	?	.	Parent=repeat_region40									seq0	LTRharvest	target_site_duplication	25748754	25748757	.	?	.	Parent=repeat_region40
###																	###																	seq
seq0	LTRharvest	repeat_region	29707613	29710507	.	?	.	ID=repeat_region41									seq0	LTRharvest	repeat_region	26027801	26035301	.	?	.	ID=repeat_region41									seq0	LTRharvest	repeat_region	25975328	25978995	.	?	.	ID=repeat_region41
seq0	LTRharvest	target_site_duplication	29707613	29707616	.	?	.	Parent=repeat_region41									seq0	LTRharvest	target_site_duplication	26027801	26027804	.	?	.	Parent=repeat_region41									seq0	LTRharvest	target_site_duplication	25975328	25975331	.	?	.	Parent=repeat_region41
seq0	LTRharvest	LTR_retrotransposon	29707617	29710503	.	?	.	ID=LTR_retrotransposon41;Parent=repeat_region41;ltr_similarity=96.22;seq_number=0									seq0	LTRharvest	LTR_retrotransposon	26027805	26035297	.	?	.	ID=LTR_retrotransposon41;Parent=repeat_region41;ltr_similarity=99.16;seq_number=0									seq0	LTRharvest	LTR_retrotransposon	25975332	25978991	.	?	.	ID=LTR_retrotransposon41;Parent=repeat_region41;ltr_similarity=99.22;seq_number=0
seq0	LTRharvest	long_terminal_repeat	29707617	29708030	.	?	.	Parent=LTR_retrotransposon41									seq0	LTRharvest	long_terminal_repeat	26027805	26028400	.	?	.	Parent=LTR_retrotransposon41									seq0	LTRharvest	long_terminal_repeat	25975332	25975714	.	?	.	Parent=LTR_retrotransposon41
seq0	LTRharvest	long_terminal_repeat	29710081	29710503	.	?	.	Parent=LTR_retrotransposon41									seq0	LTRharvest	long_terminal_repeat	26034703	26035297	.	?	.	Parent=LTR_retrotransposon41									seq0	LTRharvest	long_terminal_repeat	25978609	25978991	.	?	.	Parent=LTR_retrotransposon41
seq0	LTRharvest	target_site_duplication	29710504	29710507	.	?	.	Parent=repeat_region41									seq0	LTRharvest	target_site_duplication	26035298	26035301	.	?	.	Parent=repeat_region41									seq0	LTRharvest	target_site_duplication	25978992	25978995	.	?	.	Parent=repeat_region41
###																	###																	seq
seq0	LTRharvest	repeat_region	32907697	32915944	.	?	.	ID=repeat_region42									seq0	LTRharvest	repeat_region	26051134	26052417	.	?	.	ID=repeat_region42									seq0	LTRharvest	repeat_region	26145032	26151866	.	?	.	ID=repeat_region42
seq0	LTRharvest	target_site_duplication	32907697	32907700	.	?	.	Parent=repeat_region42									seq0	LTRharvest	target_site_duplication	26051134	26051138	.	?	.	Parent=repeat_region42									seq0	LTRharvest	target_site_duplication	26145032	26145035	.	?	.	Parent=repeat_region42
seq0	LTRharvest	LTR_retrotransposon	32907701	32915940	.	?	.	ID=LTR_retrotransposon42;Parent=repeat_region42;ltr_similarity=92.31;seq_number=0									seq0	LTRharvest	LTR_retrotransposon	26051139	26052412	.	?	.	ID=LTR_retrotransposon42;Parent=repeat_region42;ltr_similarity=93.22;seq_number=0									seq0	LTRharvest	LTR_retrotransposon	26145036	26151862	.	?	.	ID=LTR_retrotransposon42;Parent=repeat_region42;ltr_similarity=96.21;seq_number=0
seq0	LTRharvest	long_terminal_repeat	32907701	32907814	.	?	.	Parent=LTR_retrotransposon42									seq0	LTRharvest	long_terminal_repeat	26051139	26051256	.	?	.	Parent=LTR_retrotransposon42									seq0	LTRharvest	long_terminal_repeat	26145036	26145905	.	?	.	Parent=LTR_retrotransposon42
seq0	LTRharvest	long_terminal_repeat	32915824	32915940	.	?	.	Parent=LTR_retrotransposon42									seq0	LTRharvest	long_terminal_repeat	26052296	26052412	.	?	.	Parent=LTR_retrotransposon42									seq0	LTRharvest	long_terminal_repeat	26150994	26151862	.	?	.	Parent=LTR_retrotransposon42
seq0	LTRharvest	target_site_duplication	32915941	32915944	.	?	.	Parent=repeat_region42									seq0	LTRharvest	target_site_duplication	26052413	26052417	.	?	.	Parent=repeat_region42									seq0	LTRharvest	target_site_duplication	26151863	26151866	.	?	.	Parent=repeat_region42
###																	###																	seq
seq0	LTRharvest	repeat_region	33919436	33934721	.	?	.	ID=repeat_region43									seq0	LTRharvest	repeat_region	26364287	26367955	.	?	.	ID=repeat_region43									seq0	LTRharvest	repeat_region	27329015	27333668	.	?	.	ID=repeat_region43
seq0	LTRharvest	target_site_duplication	33919436	33919439	.	?	.	Parent=repeat_region43									seq0	LTRharvest	target_site_duplication	26364287	26364290	.	?	.	Parent=repeat_region43									seq0	LTRharvest	target_site_duplication	27329015	27329018	.	?	.	Parent=repeat_region43
seq0	LTRharvest	LTR_retrotransposon	33919440	33934717	.	?	.	ID=LTR_retrotransposon43;Parent=repeat_region43;ltr_similarity=93.21;seq_number=0									seq0	LTRharvest	LTR_retrotransposon	26364291	26367951	.	?	.	ID=LTR_retrotransposon43;Parent=repeat_region43;ltr_similarity=98.70;seq_number=0									seq0	LTRharvest	LTR_retrotransposon	27329019	27333664	.	?	.	ID=LTR_retrotransposon43;Parent=repeat_region43;ltr_similarity=90.10;seq_number=0
seq0	LTRharvest	long_terminal_repeat	33919440	33919763	.	?	.	Parent=LTR_retrotransposon43									seq0	LTRharvest	long_terminal_repeat	26364291	26364673	.	?	.	Parent=LTR_retrotransposon43									seq0	LTRharvest	long_terminal_repeat	27329019	27329220	.	?	.	Parent=LTR_retrotransposon43
seq0	LTRharvest	long_terminal_repeat	33934400	33934717	.	?	.	Parent=LTR_retrotransposon43									seq0	LTRharvest	long_terminal_repeat	26367568	26367951	.	?	.	Parent=LTR_retrotransposon43									seq0	LTRharvest	long_terminal_repeat	27333469	27333664	.	?	.	Parent=LTR_retrotransposon43
seq0	LTRharvest	target_site_duplication	33934718	33934721	.	?	.	Parent=repeat_region43									seq0	LTRharvest	target_site_duplication	26367952	26367955	.	?	.	Parent=repeat_region43									seq0	LTRharvest	target_site_duplication	27333665	27333668	.	?	.	Parent=repeat_region43
###																	###																	seq
seq0	LTRharvest	repeat_region	34386563	34395893	.	?	.	ID=repeat_region44									seq0	LTRharvest	repeat_region	26509180	26512849	.	?	.	ID=repeat_region44									seq0	LTRharvest	repeat_region	30032710	30035604	.	?	.	ID=repeat_region44
seq0	LTRharvest	target_site_duplication	34386563	34386566	.	?	.	Parent=repeat_region44									seq0	LTRharvest	target_site_duplication	26509180	26509183	.	?	.	Parent=repeat_region44									seq0	LTRharvest	target_site_duplication	30032710	30032713	.	?	.	Parent=repeat_region44
seq0	LTRharvest	LTR_retrotransposon	34386567	34395889	.	?	.	ID=LTR_retrotransposon44;Parent=repeat_region44;ltr_similarity=90.82;seq_number=0									seq0	LTRharvest	LTR_retrotransposon	26509184	26512845	.	?	.	ID=LTR_retrotransposon44;Parent=repeat_region44;ltr_similarity=99.22;seq_number=0									seq0	LTRharvest	LTR_retrotransposon	30032714	30035600	.	?	.	ID=LTR_retrotransposon44;Parent=repeat_region44;ltr_similarity=96.22;seq_number=0
seq0	LTRharvest	long_terminal_repeat	34386567	34386762	.	?	.	Parent=LTR_retrotransposon44									seq0	LTRharvest	long_terminal_repeat	26509184	26509567	.	?	.	Parent=LTR_retrotransposon44									seq0	LTRharvest	long_terminal_repeat	30032714	30033127	.	?	.	Parent=LTR_retrotransposon44
seq0	LTRharvest	long_terminal_repeat	34395698	34395889	.	?	.	Parent=LTR_retrotransposon44									seq0	LTRharvest	long_terminal_repeat	26512463	26512845	.	?	.	Parent=LTR_retrotransposon44									seq0	LTRharvest	long_terminal_repeat	30035178	30035600	.	?	.	Parent=LTR_retrotransposon44
seq0	LTRharvest	target_site_duplication	34395890	34395893	.	?	.	Parent=repeat_region44									seq0	LTRharvest	target_site_duplication	26512846	26512849	.	?	.	Parent=repeat_region44									seq0	LTRharvest	target_site_duplication	30035601	30035604	.	?	.	Parent=repeat_region44
###																	###																	seq
seq0	LTRharvest	repeat_region	34588743	34601670	.	?	.	ID=repeat_region45									seq0	LTRharvest	repeat_region	26568964	26575356	.	?	.	ID=repeat_region45									seq0	LTRharvest	repeat_region	30346037	30353616	.	?	.	ID=repeat_region45
seq0	LTRharvest	target_site_duplication	34588743	34588747	.	?	.	Parent=repeat_region45									seq0	LTRharvest	target_site_duplication	26568964	26568967	.	?	.	Parent=repeat_region45									seq0	LTRharvest	target_site_duplication	30346037	30346041	.	?	.	Parent=repeat_region45
seq0	LTRharvest	LTR_retrotransposon	34588748	34601665	.	?	.	ID=LTR_retrotransposon45;Parent=repeat_region45;ltr_similarity=96.23;seq_number=0									seq0	LTRharvest	LTR_retrotransposon	26568968	26575352	.	?	.	ID=LTR_retrotransposon45;Parent=repeat_region45;ltr_similarity=91.89;seq_number=0									seq0	LTRharvest	LTR_retrotransposon	30346042	30353611	.	?	.	ID=LTR_retrotransposon45;Parent=repeat_region45;ltr_similarity=100.00;seq_number=0
seq0	LTRharvest	long_terminal_repeat	34588748	34588906	.	?	.	Parent=LTR_retrotransposon45									seq0	LTRharvest	long_terminal_repeat	26568968	26569078	.	?	.	Parent=LTR_retrotransposon45									seq0	LTRharvest	long_terminal_repeat	30346042	30346640	.	?	.	Parent=LTR_retrotransposon45
seq0	LTRharvest	long_terminal_repeat	34601507	34601665	.	?	.	Parent=LTR_retrotransposon45									seq0	LTRharvest	long_terminal_repeat	26575249	26575352	.	?	.	Parent=LTR_retrotransposon45									seq0	LTRharvest	long_terminal_repeat	30353013	30353611	.	?	.	Parent=LTR_retrotransposon45
seq0	LTRharvest	target_site_duplication	34601666	34601670	.	?	.	Parent=repeat_region45									seq0	LTRharvest	target_site_duplication	26575353	26575356	.	?	.	Parent=repeat_region45									seq0	LTRharvest	target_site_duplication	30353612	30353616	.	?	.	Parent=repeat_region45
###																	###																	seq
seq0	LTRharvest	repeat_region	34703790	34712086	.	?	.	ID=repeat_region46									seq0	LTRharvest	repeat_region	26577264	26582121	.	?	.	ID=repeat_region46									seq0	LTRharvest	repeat_region	32779867	32782004	.	?	.	ID=repeat_region46
seq0	LTRharvest	target_site_duplication	34703790	34703793	.	?	.	Parent=repeat_region46									seq0	LTRharvest	target_site_duplication	26577264	26577267	.	?	.	Parent=repeat_region46									seq0	LTRharvest	target_site_duplication	32779867	32779870	.	?	.	Parent=repeat_region46
seq0	LTRharvest	LTR_retrotransposon	34703794	34712082	.	?	.	ID=LTR_retrotransposon46;Parent=repeat_region46;ltr_similarity=92.01;seq_number=0									seq0	LTRharvest	LTR_retrotransposon	26577268	26582117	.	?	.	ID=LTR_retrotransposon46;Parent=repeat_region46;ltr_similarity=96.33;seq_number=0									seq0	LTRharvest	LTR_retrotransposon	32779871	32782000	.	?	.	ID=LTR_retrotransposon46;Parent=repeat_region46;ltr_similarity=99.63;seq_number=0
seq0	LTRharvest	long_terminal_repeat	34703794	34704454	.	?	.	Parent=LTR_retrotransposon46									seq0	LTRharvest	long_terminal_repeat	26577268	26578138	.	?	.	Parent=LTR_retrotransposon46									seq0	LTRharvest	long_terminal_repeat	32779871	32780140	.	?	.	Parent=LTR_retrotransposon46
seq0	LTRharvest	long_terminal_repeat	34711420	34712082	.	?	.	Parent=LTR_retrotransposon46									seq0	LTRharvest	long_terminal_repeat	26581248	26582117	.	?	.	Parent=LTR_retrotransposon46									seq0	LTRharvest	long_terminal_repeat	32781732	32782000	.	?	.	Parent=LTR_retrotransposon46
seq0	LTRharvest	target_site_duplication	34712083	34712086	.	?	.	Parent=repeat_region46									seq0	LTRharvest	target_site_duplication	26582118	26582121	.	?	.	Parent=repeat_region46									seq0	LTRharvest	target_site_duplication	32782001	32782004	.	?	.	Parent=repeat_region46
###																	###																	seq
seq0	LTRharvest	repeat_region	34733578	34737295	.	?	.	ID=repeat_region47									seq0	LTRharvest	repeat_region	26613034	26624524	.	?	.	ID=repeat_region47									seq0	LTRharvest	repeat_region	33258510	33266762	.	?	.	ID=repeat_region47
seq0	LTRharvest	target_site_duplication	34733578	34733581	.	?	.	Parent=repeat_region47									seq0	LTRharvest	target_site_duplication	26613034	26613037	.	?	.	Parent=repeat_region47									seq0	LTRharvest	target_site_duplication	33258510	33258513	.	?	.	Parent=repeat_region47
seq0	LTRharvest	LTR_retrotransposon	34733582	34737291	.	?	.	ID=LTR_retrotransposon47;Parent=repeat_region47;ltr_similarity=90.00;seq_number=0									seq0	LTRharvest	LTR_retrotransposon	26613038	26624520	.	?	.	ID=LTR_retrotransposon47;Parent=repeat_region47;ltr_similarity=90.62;seq_number=0									seq0	LTRharvest	LTR_retrotransposon	33258514	33266758	.	?	.	ID=LTR_retrotransposon47;Parent=repeat_region47;ltr_similarity=93.16;seq_number=0
seq0	LTRharvest	long_terminal_repeat	34733582	34733681	.	?	.	Parent=LTR_retrotransposon47									seq0	LTRharvest	long_terminal_repeat	26613038	26613410	.	?	.	Parent=LTR_retrotransposon47									seq0	LTRharvest	long_terminal_repeat	33258514	33258627	.	?	.	Parent=LTR_retrotransposon47
seq0	LTRharvest	long_terminal_repeat	34737192	34737291	.	?	.	Parent=LTR_retrotransposon47									seq0	LTRharvest	long_terminal_repeat	26624151	26624520	.	?	.	Parent=LTR_retrotransposon47									seq0	LTRharvest	long_terminal_repeat	33266642	33266758	.	?	.	Parent=LTR_retrotransposon47
seq0	LTRharvest	target_site_duplication	34737292	34737295	.	?	.	Parent=repeat_region47									seq0	LTRharvest	target_site_duplication	26624521	26624524	.	?	.	Parent=repeat_region47									seq0	LTRharvest	target_site_duplication	33266759	33266762	.	?	.	Parent=repeat_region47
###																	###																	seq
seq0	LTRharvest	repeat_region	35660467	35667841	.	?	.	ID=repeat_region48									seq0	LTRharvest	repeat_region	29729471	29740661	.	?	.	ID=repeat_region48									seq0	LTRharvest	repeat_region	33468709	33475437	.	?	.	ID=repeat_region48
seq0	LTRharvest	target_site_duplication	35660467	35660471	.	?	.	Parent=repeat_region48									seq0	LTRharvest	target_site_duplication	29729471	29729474	.	?	.	Parent=repeat_region48									seq0	LTRharvest	target_site_duplication	33468709	33468712	.	?	.	Parent=repeat_region48
seq0	LTRharvest	LTR_retrotransposon	35660472	35667836	.	?	.	ID=LTR_retrotransposon48;Parent=repeat_region48;ltr_similarity=100.00;seq_number=0									seq0	LTRharvest	LTR_retrotransposon	29729475	29740657	.	?	.	ID=LTR_retrotransposon48;Parent=repeat_region48;ltr_similarity=92.81;seq_number=0									seq0	LTRharvest	LTR_retrotransposon	33468713	33475433	.	?	.	ID=LTR_retrotransposon48;Parent=repeat_region48;ltr_similarity=99.66;seq_number=0
seq0	LTRharvest	long_terminal_repeat	35660472	35661068	.	?	.	Parent=LTR_retrotransposon48									seq0	LTRharvest	long_terminal_repeat	29729475	29729878	.	?	.	Parent=LTR_retrotransposon48									seq0	LTRharvest	long_terminal_repeat	33468713	33469306	.	?	.	Parent=LTR_retrotransposon48
seq0	LTRharvest	long_terminal_repeat	35667240	35667836	.	?	.	Parent=LTR_retrotransposon48									seq0	LTRharvest	long_terminal_repeat	29740241	29740657	.	?	.	Parent=LTR_retrotransposon48									seq0	LTRharvest	long_terminal_repeat	33474838	33475433	.	?	.	Parent=LTR_retrotransposon48
seq0	LTRharvest	target_site_duplication	35667837	35667841	.	?	.	Parent=repeat_region48									seq0	LTRharvest	target_site_duplication	29740658	29740661	.	?	.	Parent=repeat_region48									seq0	LTRharvest	target_site_duplication	33475434	33475437	.	?	.	Parent=repeat_region48
###																	###																	seq
seq0	LTRharvest	repeat_region	35914908	35926266	.	?	.	ID=repeat_region49									seq0	LTRharvest	repeat_region	29795211	29797348	.	?	.	ID=repeat_region49									seq0	LTRharvest	repeat_region	33779798	33793286	.	?	.	ID=repeat_region49
seq0	LTRharvest	target_site_duplication	35914908	35914911	.	?	.	Parent=repeat_region49									seq0	LTRharvest	target_site_duplication	29795211	29795214	.	?	.	Parent=repeat_region49									seq0	LTRharvest	target_site_duplication	33779798	33779801	.	?	.	Parent=repeat_region49
seq0	LTRharvest	LTR_retrotransposon	35914912	35926262	.	?	.	ID=LTR_retrotransposon49;Parent=repeat_region49;ltr_similarity=94.70;seq_number=0									seq0	LTRharvest	LTR_retrotransposon	29795215	29797344	.	?	.	ID=LTR_retrotransposon49;Parent=repeat_region49;ltr_similarity=98.90;seq_number=0									seq0	LTRharvest	LTR_retrotransposon	33779802	33793282	.	?	.	ID=LTR_retrotransposon49;Parent=repeat_region49;ltr_similarity=94.10;seq_number=0
seq0	LTRharvest	long_terminal_repeat	35914912	35915043	.	?	.	Parent=LTR_retrotransposon49									seq0	LTRharvest	long_terminal_repeat	29795215	29795483	.	?	.	Parent=LTR_retrotransposon49									seq0	LTRharvest	long_terminal_repeat	33779802	33780581	.	?	.	Parent=LTR_retrotransposon49
seq0	LTRharvest	long_terminal_repeat	35926133	35926262	.	?	.	Parent=LTR_retrotransposon49									seq0	LTRharvest	long_terminal_repeat	29797073	29797344	.	?	.	Parent=LTR_retrotransposon49									seq0	LTRharvest	long_terminal_repeat	33792508	33793282	.	?	.	Parent=LTR_retrotransposon49
seq0	LTRharvest	target_site_duplication	35926263	35926266	.	?	.	Parent=repeat_region49									seq0	LTRharvest	target_site_duplication	29797345	29797348	.	?	.	Parent=repeat_region49									seq0	LTRharvest	target_site_duplication	33793283	33793286	.	?	.	Parent=repeat_region49
###																	###																	seq
seq0	LTRharvest	repeat_region	37254396	37267916	.	?	.	ID=repeat_region50									seq0	LTRharvest	repeat_region	29968556	29975732	.	?	.	ID=repeat_region50									seq0	LTRharvest	repeat_region	34214223	34229539	.	?	.	ID=repeat_region50
seq0	LTRharvest	target_site_duplication	37254396	37254399	.	?	.	Parent=repeat_region50									seq0	LTRharvest	target_site_duplication	29968556	29968559	.	?	.	Parent=repeat_region50									seq0	LTRharvest	target_site_duplication	34214223	34214226	.	?	.	Parent=repeat_region50
seq0	LTRharvest	LTR_retrotransposon	37254400	37267912	.	?	.	ID=LTR_retrotransposon50;Parent=repeat_region50;ltr_similarity=96.19;seq_number=0									seq0	LTRharvest	LTR_retrotransposon	29968560	29975728	.	?	.	ID=LTR_retrotransposon50;Parent=repeat_region50;ltr_similarity=92.64;seq_number=0									seq0	LTRharvest	LTR_retrotransposon	34214227	34229535	.	?	.	ID=LTR_retrotransposon50;Parent=repeat_region50;ltr_similarity=94.74;seq_number=0
seq0	LTRharvest	long_terminal_repeat	37254400	37255039	.	?	.	Parent=LTR_retrotransposon50									seq0	LTRharvest	long_terminal_repeat	29968560	29968790	.	?	.	Parent=LTR_retrotransposon50									seq0	LTRharvest	long_terminal_repeat	34214227	34214549	.	?	.	Parent=LTR_retrotransposon50
seq0	LTRharvest	long_terminal_repeat	37267257	37267912	.	?	.	Parent=LTR_retrotransposon50									seq0	LTRharvest	long_terminal_repeat	29975506	29975728	.	?	.	Parent=LTR_retrotransposon50									seq0	LTRharvest	long_terminal_repeat	34229216	34229535	.	?	.	Parent=LTR_retrotransposon50
seq0	LTRharvest	target_site_duplication	37267913	37267916	.	?	.	Parent=repeat_region50									seq0	LTRharvest	target_site_duplication	29975729	29975732	.	?	.	Parent=repeat_region50									seq0	LTRharvest	target_site_duplication	34229536	34229539	.	?	.	Parent=repeat_region50
###																	###																	seq
seq0	LTRharvest	repeat_region	39015906	39024450	.	?	.	ID=repeat_region51									seq0	LTRharvest	repeat_region	30468354	30471250	.	?	.	ID=repeat_region51									seq0	LTRharvest	repeat_region	34687196	34696493	.	?	.	ID=repeat_region51
seq0	LTRharvest	target_site_duplication	39015906	39015909	.	?	.	Parent=repeat_region51									seq0	LTRharvest	target_site_duplication	30468354	30468357	.	?	.	Parent=repeat_region51									seq0	LTRharvest	target_site_duplication	34687196	34687199	.	?	.	Parent=repeat_region51
seq0	LTRharvest	LTR_retrotransposon	39015910	39024446	.	?	.	ID=LTR_retrotransposon51;Parent=repeat_region51;ltr_similarity=92.73;seq_number=0									seq0	LTRharvest	LTR_retrotransposon	30468358	30471246	.	?	.	ID=LTR_retrotransposon51;Parent=repeat_region51;ltr_similarity=96.69;seq_number=0									seq0	LTRharvest	LTR_retrotransposon	34687200	34696489	.	?	.	ID=LTR_retrotransposon51;Parent=repeat_region51;ltr_similarity=91.33;seq_number=0
seq0	LTRharvest	long_terminal_repeat	39015910	39016019	.	?	.	Parent=LTR_retrotransposon51									seq0	LTRharvest	long_terminal_repeat	30468358	30468771	.	?	.	Parent=LTR_retrotransposon51									seq0	LTRharvest	long_terminal_repeat	34687200	34687395	.	?	.	Parent=LTR_retrotransposon51
seq0	LTRharvest	long_terminal_repeat	39024342	39024446	.	?	.	Parent=LTR_retrotransposon51									seq0	LTRharvest	long_terminal_repeat	30470824	30471246	.	?	.	Parent=LTR_retrotransposon51									seq0	LTRharvest	long_terminal_repeat	34696298	34696489	.	?	.	Parent=LTR_retrotransposon51
seq0	LTRharvest	target_site_duplication	39024447	39024450	.	?	.	Parent=repeat_region51									seq0	LTRharvest	target_site_duplication	30471247	30471250	.	?	.	Parent=repeat_region51									seq0	LTRharvest	target_site_duplication	34696490	34696493	.	?	.	Parent=repeat_region51
###																	###																	seq
seq0	LTRharvest	repeat_region	40126286	40127452	.	?	.	ID=repeat_region52									seq0	LTRharvest	repeat_region	30548033	30555031	.	?	.	ID=repeat_region52									seq0	LTRharvest	repeat_region	34889213	34902166	.	?	.	ID=repeat_region52
seq0	LTRharvest	target_site_duplication	40126286	40126289	.	?	.	Parent=repeat_region52									seq0	LTRharvest	target_site_duplication	30548033	30548036	.	?	.	Parent=repeat_region52									seq0	LTRharvest	target_site_duplication	34889213	34889217	.	?	.	Parent=repeat_region52
seq0	LTRharvest	LTR_retrotransposon	40126290	40127448	.	?	.	ID=LTR_retrotransposon52;Parent=repeat_region52;ltr_similarity=91.03;seq_number=0									seq0	LTRharvest	LTR_retrotransposon	30548037	30555027	.	?	.	ID=LTR_retrotransposon52;Parent=repeat_region52;ltr_similarity=98.16;seq_number=0									seq0	LTRharvest	LTR_retrotransposon	34889218	34902161	.	?	.	ID=LTR_retrotransposon52;Parent=repeat_region52;ltr_similarity=94.97;seq_number=0
seq0	LTRharvest	long_terminal_repeat	40126290	40126445	.	?	.	Parent=LTR_retrotransposon52									seq0	LTRharvest	long_terminal_repeat	30548037	30548526	.	?	.	Parent=LTR_retrotransposon52									seq0	LTRharvest	long_terminal_repeat	34889218	34889376	.	?	.	Parent=LTR_retrotransposon52
seq0	LTRharvest	long_terminal_repeat	40127301	40127448	.	?	.	Parent=LTR_retrotransposon52									seq0	LTRharvest	long_terminal_repeat	30554544	30555027	.	?	.	Parent=LTR_retrotransposon52									seq0	LTRharvest	long_terminal_repeat	34902003	34902161	.	?	.	Parent=LTR_retrotransposon52
seq0	LTRharvest	target_site_duplication	40127449	40127452	.	?	.	Parent=repeat_region52									seq0	LTRharvest	target_site_duplication	30555028	30555031	.	?	.	Parent=repeat_region52									seq0	LTRharvest	target_site_duplication	34902162	34902166	.	?	.	Parent=repeat_region52
###																	###																	seq
seq0	LTRharvest	repeat_region	40172542	40185764	.	?	.	ID=repeat_region53									seq0	LTRharvest	repeat_region	30651877	30655894	.	?	.	ID=repeat_region53									seq0	LTRharvest	repeat_region	35634538	35650467	.	?	.	ID=repeat_region53
seq0	LTRharvest	target_site_duplication	40172542	40172545	.	?	.	Parent=repeat_region53									seq0	LTRharvest	target_site_duplication	30651877	30651880	.	?	.	Parent=repeat_region53									seq0	LTRharvest	target_site_duplication	35634538	35634541	.	?	.	Parent=repeat_region53
seq0	LTRharvest	LTR_retrotransposon	40172546	40185760	.	?	.	ID=LTR_retrotransposon53;Parent=repeat_region53;ltr_similarity=91.48;seq_number=0									seq0	LTRharvest	LTR_retrotransposon	30651881	30655890	.	?	.	ID=LTR_retrotransposon53;Parent=repeat_region53;ltr_similarity=92.04;seq_number=0									seq0	LTRharvest	LTR_retrotransposon	35634542	35650463	.	?	.	ID=LTR_retrotransposon53;Parent=repeat_region53;ltr_similarity=98.20;seq_number=0
seq0	LTRharvest	long_terminal_repeat	40172546	40172991	.	?	.	Parent=LTR_retrotransposon53									seq0	LTRharvest	long_terminal_repeat	30651881	30652783	.	?	.	Parent=LTR_retrotransposon53									seq0	LTRharvest	long_terminal_repeat	35634542	35635539	.	?	.	Parent=LTR_retrotransposon53
seq0	LTRharvest	long_terminal_repeat	40185315	40185760	.	?	.	Parent=LTR_retrotransposon53									seq0	LTRharvest	long_terminal_repeat	30654987	30655890	.	?	.	Parent=LTR_retrotransposon53									seq0	LTRharvest	long_terminal_repeat	35649469	35650463	.	?	.	Parent=LTR_retrotransposon53
seq0	LTRharvest	target_site_duplication	40185761	40185764	.	?	.	Parent=repeat_region53									seq0	LTRharvest	target_site_duplication	30655891	30655894	.	?	.	Parent=repeat_region53									seq0	LTRharvest	target_site_duplication	35650464	35650467	.	?	.	Parent=repeat_region53
###																	###																	seq
seq0	LTRharvest	repeat_region	40887368	40892594	.	?	.	ID=repeat_region54									seq0	LTRharvest	repeat_region	30810012	30820244	.	?	.	ID=repeat_region54									seq0	LTRharvest	repeat_region	35838699	35848364	.	?	.	ID=repeat_region54
seq0	LTRharvest	target_site_duplication	40887368	40887371	.	?	.	Parent=repeat_region54									seq0	LTRharvest	target_site_duplication	30810012	30810015	.	?	.	Parent=repeat_region54									seq0	LTRharvest	target_site_duplication	35838699	35838702	.	?	.	Parent=repeat_region54
seq0	LTRharvest	LTR_retrotransposon	40887372	40892590	.	?	.	ID=LTR_retrotransposon54;Parent=repeat_region54;ltr_similarity=93.07;seq_number=0									seq0	LTRharvest	LTR_retrotransposon	30810016	30820240	.	?	.	ID=LTR_retrotransposon54;Parent=repeat_region54;ltr_similarity=90.74;seq_number=0									seq0	LTRharvest	LTR_retrotransposon	35838703	35848360	.	?	.	ID=LTR_retrotransposon54;Parent=repeat_region54;ltr_similarity=91.04;seq_number=0
seq0	LTRharvest	long_terminal_repeat	40887372	40887568	.	?	.	Parent=LTR_retrotransposon54									seq0	LTRharvest	long_terminal_repeat	30810016	30810123	.	?	.	Parent=LTR_retrotransposon54									seq0	LTRharvest	long_terminal_repeat	35838703	35838914	.	?	.	Parent=LTR_retrotransposon54
seq0	LTRharvest	long_terminal_repeat	40892389	40892590	.	?	.	Parent=LTR_retrotransposon54									seq0	LTRharvest	long_terminal_repeat	30820140	30820240	.	?	.	Parent=LTR_retrotransposon54									seq0	LTRharvest	long_terminal_repeat	35848151	35848360	.	?	.	Parent=LTR_retrotransposon54
seq0	LTRharvest	target_site_duplication	40892591	40892594	.	?	.	Parent=repeat_region54									seq0	LTRharvest	target_site_duplication	30820241	30820244	.	?	.	Parent=repeat_region54									seq0	LTRharvest	target_site_duplication	35848361	35848364	.	?	.	Parent=repeat_region54
###																	###																	seq
seq0	LTRharvest	repeat_region	40937611	40944994	.	?	.	ID=repeat_region55									seq0	LTRharvest	repeat_region	33685384	33693637	.	?	.	ID=repeat_region55									seq0	LTRharvest	repeat_region	36000161	36007586	.	?	.	ID=repeat_region55
seq0	LTRharvest	target_site_duplication	40937611	40937614	.	?	.	Parent=repeat_region55									seq0	LTRharvest	target_site_duplication	33685384	33685387	.	?	.	Parent=repeat_region55									seq0	LTRharvest	target_site_duplication	36000161	36000165	.	?	.	Parent=repeat_region55
seq0	LTRharvest	LTR_retrotransposon	40937615	40944990	.	?	.	ID=LTR_retrotransposon55;Parent=repeat_region55;ltr_similarity=90.29;seq_number=0									seq0	LTRharvest	LTR_retrotransposon	33685388	33693633	.	?	.	ID=LTR_retrotransposon55;Parent=repeat_region55;ltr_similarity=93.16;seq_number=0									seq0	LTRharvest	LTR_retrotransposon	36000166	36007581	.	?	.	ID=LTR_retrotransposon55;Parent=repeat_region55;ltr_similarity=99.83;seq_number=0
seq0	LTRharvest	long_terminal_repeat	40937615	40937716	.	?	.	Parent=LTR_retrotransposon55									seq0	LTRharvest	long_terminal_repeat	33685388	33685501	.	?	.	Parent=LTR_retrotransposon55									seq0	LTRharvest	long_terminal_repeat	36000166	36000762	.	?	.	Parent=LTR_retrotransposon55
seq0	LTRharvest	long_terminal_repeat	40944888	40944990	.	?	.	Parent=LTR_retrotransposon55									seq0	LTRharvest	long_terminal_repeat	33693517	33693633	.	?	.	Parent=LTR_retrotransposon55									seq0	LTRharvest	long_terminal_repeat	36006985	36007581	.	?	.	Parent=LTR_retrotransposon55
seq0	LTRharvest	target_site_duplication	40944991	40944994	.	?	.	Parent=repeat_region55									seq0	LTRharvest	target_site_duplication	33693634	33693637	.	?	.	Parent=repeat_region55									seq0	LTRharvest	target_site_duplication	36007582	36007586	.	?	.	Parent=repeat_region55
###																	###																	seq
seq0	LTRharvest	repeat_region	44141713	44154775	.	?	.	ID=repeat_region56									seq0	LTRharvest	repeat_region	34032931	34036341	.	?	.	ID=repeat_region56									seq0	LTRharvest	repeat_region	36254911	36266282	.	?	.	ID=repeat_region56
seq0	LTRharvest	target_site_duplication	44141713	44141716	.	?	.	Parent=repeat_region56									seq0	LTRharvest	target_site_duplication	34032931	34032934	.	?	.	Parent=repeat_region56									seq0	LTRharvest	target_site_duplication	36254911	36254914	.	?	.	Parent=repeat_region56
seq0	LTRharvest	LTR_retrotransposon	44141717	44154771	.	?	.	ID=LTR_retrotransposon56;Parent=repeat_region56;ltr_similarity=96.61;seq_number=0									seq0	LTRharvest	LTR_retrotransposon	34032935	34036337	.	?	.	ID=LTR_retrotransposon56;Parent=repeat_region56;ltr_similarity=90.30;seq_number=0									seq0	LTRharvest	LTR_retrotransposon	36254915	36266278	.	?	.	ID=LTR_retrotransposon56;Parent=repeat_region56;ltr_similarity=92.42;seq_number=0
seq0	LTRharvest	long_terminal_repeat	44141717	44142116	.	?	.	Parent=LTR_retrotransposon56									seq0	LTRharvest	long_terminal_repeat	34032935	34033099	.	?	.	Parent=LTR_retrotransposon56									seq0	LTRharvest	long_terminal_repeat	36254915	36255046	.	?	.	Parent=LTR_retrotransposon56
seq0	LTRharvest	long_terminal_repeat	44154359	44154771	.	?	.	Parent=LTR_retrotransposon56									seq0	LTRharvest	long_terminal_repeat	34036180	34036337	.	?	.	Parent=LTR_retrotransposon56									seq0	LTRharvest	long_terminal_repeat	36266151	36266278	.	?	.	Parent=LTR_retrotransposon56
seq0	LTRharvest	target_site_duplication	44154772	44154775	.	?	.	Parent=repeat_region56									seq0	LTRharvest	target_site_duplication	34036338	34036341	.	?	.	Parent=repeat_region56									seq0	LTRharvest	target_site_duplication	36266279	36266282	.	?	.	Parent=repeat_region56
###																	###																	seq
seq0	LTRharvest	repeat_region	44376837	44390354	.	?	.	ID=repeat_region57									seq0	LTRharvest	repeat_region	34479357	34486849	.	?	.	ID=repeat_region57									seq0	LTRharvest	repeat_region	38087909	38090871	.	?	.	ID=repeat_region57
seq0	LTRharvest	target_site_duplication	44376837	44376840	.	?	.	Parent=repeat_region57									seq0	LTRharvest	target_site_duplication	34479357	34479369	.	?	.	Parent=repeat_region57									seq0	LTRharvest	target_site_duplication	38087909	38087914	.	?	.	Parent=repeat_region57
seq0	LTRharvest	LTR_retrotransposon	44376841	44390350	.	?	.	ID=LTR_retrotransposon57;Parent=repeat_region57;ltr_similarity=91.10;seq_number=0									seq0	LTRharvest	LTR_retrotransposon	34479370	34486836	.	?	.	ID=LTR_retrotransposon57;Parent=repeat_region57;ltr_similarity=99.67;seq_number=0									seq0	LTRharvest	LTR_retrotransposon	38087915	38090865	.	?	.	ID=LTR_retrotransposon57;Parent=repeat_region57;ltr_similarity=92.23;seq_number=0
seq0	LTRharvest	long_terminal_repeat	44376841	44376986	.	?	.	Parent=LTR_retrotransposon57									seq0	LTRharvest	long_terminal_repeat	34479370	34479974	.	?	.	Parent=LTR_retrotransposon57									seq0	LTRharvest	long_terminal_repeat	38087915	38088017	.	?	.	Parent=LTR_retrotransposon57
seq0	LTRharvest	long_terminal_repeat	44390206	44390350	.	?	.	Parent=LTR_retrotransposon57									seq0	LTRharvest	long_terminal_repeat	34486232	34486836	.	?	.	Parent=LTR_retrotransposon57									seq0	LTRharvest	long_terminal_repeat	38090763	38090865	.	?	.	Parent=LTR_retrotransposon57
seq0	LTRharvest	target_site_duplication	44390351	44390354	.	?	.	Parent=repeat_region57									seq0	LTRharvest	target_site_duplication	34486837	34486849	.	?	.	Parent=repeat_region57									seq0	LTRharvest	target_site_duplication	38090866	38090871	.	?	.	Parent=repeat_region57
###																	###																	seq
seq0	LTRharvest	repeat_region	44741618	44745366	.	?	.	ID=repeat_region58									seq0	LTRharvest	repeat_region	34639190	34654477	.	?	.	ID=repeat_region58									seq0	LTRharvest	repeat_region	39338361	39346916	.	?	.	ID=repeat_region58
seq0	LTRharvest	target_site_duplication	44741618	44741621	.	?	.	Parent=repeat_region58									seq0	LTRharvest	target_site_duplication	34639190	34639193	.	?	.	Parent=repeat_region58									seq0	LTRharvest	target_site_duplication	39338361	39338364	.	?	.	Parent=repeat_region58
seq0	LTRharvest	LTR_retrotransposon	44741622	44745362	.	?	.	ID=LTR_retrotransposon58;Parent=repeat_region58;ltr_similarity=96.94;seq_number=0									seq0	LTRharvest	LTR_retrotransposon	34639194	34654473	.	?	.	ID=LTR_retrotransposon58;Parent=repeat_region58;ltr_similarity=94.74;seq_number=0									seq0	LTRharvest	LTR_retrotransposon	39338365	39346912	.	?	.	ID=LTR_retrotransposon58;Parent=repeat_region58;ltr_similarity=92.73;seq_number=0
seq0	LTRharvest	long_terminal_repeat	44741622	44742012	.	?	.	Parent=LTR_retrotransposon58									seq0	LTRharvest	long_terminal_repeat	34639194	34639516	.	?	.	Parent=LTR_retrotransposon58									seq0	LTRharvest	long_terminal_repeat	39338365	39338474	.	?	.	Parent=LTR_retrotransposon58
seq0	LTRharvest	long_terminal_repeat	44744971	44745362	.	?	.	Parent=LTR_retrotransposon58									seq0	LTRharvest	long_terminal_repeat	34654156	34654473	.	?	.	Parent=LTR_retrotransposon58									seq0	LTRharvest	long_terminal_repeat	39346808	39346912	.	?	.	Parent=LTR_retrotransposon58
seq0	LTRharvest	target_site_duplication	44745363	44745366	.	?	.	Parent=repeat_region58									seq0	LTRharvest	target_site_duplication	34654474	34654477	.	?	.	Parent=repeat_region58									seq0	LTRharvest	target_site_duplication	39346913	39346916	.	?	.	Parent=repeat_region58
###																	###																	seq
seq0	LTRharvest	repeat_region	45895423	45903712	.	?	.	ID=repeat_region59									seq0	LTRharvest	repeat_region	35108352	35117697	.	?	.	ID=repeat_region59									seq0	LTRharvest	repeat_region	39792496	39795483	.	?	.	ID=repeat_region59
seq0	LTRharvest	target_site_duplication	45895423	45895426	.	?	.	Parent=repeat_region59									seq0	LTRharvest	target_site_duplication	35108352	35108355	.	?	.	Parent=repeat_region59									seq0	LTRharvest	target_site_duplication	39792496	39792499	.	?	.	Parent=repeat_region59
seq0	LTRharvest	LTR_retrotransposon	45895427	45903708	.	?	.	ID=LTR_retrotransposon59;Parent=repeat_region59;ltr_similarity=99.67;seq_number=0									seq0	LTRharvest	LTR_retrotransposon	35108356	35117693	.	?	.	ID=LTR_retrotransposon59;Parent=repeat_region59;ltr_similarity=91.33;seq_number=0									seq0	LTRharvest	LTR_retrotransposon	39792500	39795479	.	?	.	ID=LTR_retrotransposon59;Parent=repeat_region59;ltr_similarity=90.23;seq_number=0
seq0	LTRharvest	long_terminal_repeat	45895427	45896031	.	?	.	Parent=LTR_retrotransposon59									seq0	LTRharvest	long_terminal_repeat	35108356	35108551	.	?	.	Parent=LTR_retrotransposon59									seq0	LTRharvest	long_terminal_repeat	39792500	39792627	.	?	.	Parent=LTR_retrotransposon59
seq0	LTRharvest	long_terminal_repeat	45903102	45903708	.	?	.	Parent=LTR_retrotransposon59									seq0	LTRharvest	long_terminal_repeat	35117502	35117693	.	?	.	Parent=LTR_retrotransposon59									seq0	LTRharvest	long_terminal_repeat	39795347	39795479	.	?	.	Parent=LTR_retrotransposon59
seq0	LTRharvest	target_site_duplication	45903709	45903712	.	?	.	Parent=repeat_region59									seq0	LTRharvest	target_site_duplication	35117694	35117697	.	?	.	Parent=repeat_region59									seq0	LTRharvest	target_site_duplication	39795480	39795483	.	?	.	Parent=repeat_region59
###																	###																	seq
seq0	LTRharvest	repeat_region	46984123	46996220	.	?	.	ID=repeat_region60									seq0	LTRharvest	repeat_region	35310574	35323522	.	?	.	ID=repeat_region60									seq0	LTRharvest	repeat_region	40373520	40386776	.	?	.	ID=repeat_region60
seq0	LTRharvest	target_site_duplication	46984123	46984126	.	?	.	Parent=repeat_region60									seq0	LTRharvest	target_site_duplication	35310574	35310578	.	?	.	Parent=repeat_region60									seq0	LTRharvest	target_site_duplication	40373520	40373523	.	?	.	Parent=repeat_region60
seq0	LTRharvest	LTR_retrotransposon	46984127	46996216	.	?	.	ID=LTR_retrotransposon60;Parent=repeat_region60;ltr_similarity=90.34;seq_number=0									seq0	LTRharvest	LTR_retrotransposon	35310579	35323517	.	?	.	ID=LTR_retrotransposon60;Parent=repeat_region60;ltr_similarity=95.60;seq_number=0									seq0	LTRharvest	LTR_retrotransposon	40373524	40386772	.	?	.	ID=LTR_retrotransposon60;Parent=repeat_region60;ltr_similarity=91.26;seq_number=0
seq0	LTRharvest	long_terminal_repeat	46984127	46984302	.	?	.	Parent=LTR_retrotransposon60									seq0	LTRharvest	long_terminal_repeat	35310579	35310737	.	?	.	Parent=LTR_retrotransposon60									seq0	LTRharvest	long_terminal_repeat	40373524	40373969	.	?	.	Parent=LTR_retrotransposon60
seq0	LTRharvest	long_terminal_repeat	46996046	46996216	.	?	.	Parent=LTR_retrotransposon60									seq0	LTRharvest	long_terminal_repeat	35323359	35323517	.	?	.	Parent=LTR_retrotransposon60									seq0	LTRharvest	long_terminal_repeat	40386327	40386772	.	?	.	Parent=LTR_retrotransposon60
seq0	LTRharvest	target_site_duplication	46996217	46996220	.	?	.	Parent=repeat_region60									seq0	LTRharvest	target_site_duplication	35323518	35323522	.	?	.	Parent=repeat_region60									seq0	LTRharvest	target_site_duplication	40386773	40386776	.	?	.	Parent=repeat_region60
###																	###																	seq
seq0	LTRharvest	repeat_region	48579366	48593555	.	?	.	ID=repeat_region61									seq0	LTRharvest	repeat_region	36256599	36266287	.	?	.	ID=repeat_region61									seq0	LTRharvest	repeat_region	41089452	41094657	.	?	.	ID=repeat_region61
seq0	LTRharvest	target_site_duplication	48579366	48579369	.	?	.	Parent=repeat_region61									seq0	LTRharvest	target_site_duplication	36256599	36256602	.	?	.	Parent=repeat_region61									seq0	LTRharvest	target_site_duplication	41089452	41089455	.	?	.	Parent=repeat_region61
seq0	LTRharvest	LTR_retrotransposon	48579370	48593551	.	?	.	ID=LTR_retrotransposon61;Parent=repeat_region61;ltr_similarity=91.57;seq_number=0									seq0	LTRharvest	LTR_retrotransposon	36256603	36266283	.	?	.	ID=LTR_retrotransposon61;Parent=repeat_region61;ltr_similarity=90.57;seq_number=0									seq0	LTRharvest	LTR_retrotransposon	41089456	41094653	.	?	.	ID=LTR_retrotransposon61;Parent=repeat_region61;ltr_similarity=93.07;seq_number=0
seq0	LTRharvest	long_terminal_repeat	48579370	48579721	.	?	.	Parent=LTR_retrotransposon61									seq0	LTRharvest	long_terminal_repeat	36256603	36256814	.	?	.	Parent=LTR_retrotransposon61									seq0	LTRharvest	long_terminal_repeat	41089456	41089652	.	?	.	Parent=LTR_retrotransposon61
seq0	LTRharvest	long_terminal_repeat	48593196	48593551	.	?	.	Parent=LTR_retrotransposon61									seq0	LTRharvest	long_terminal_repeat	36266074	36266283	.	?	.	Parent=LTR_retrotransposon61									seq0	LTRharvest	long_terminal_repeat	41094452	41094653	.	?	.	Parent=LTR_retrotransposon61
seq0	LTRharvest	target_site_duplication	48593552	48593555	.	?	.	Parent=repeat_region61									seq0	LTRharvest	target_site_duplication	36266284	36266287	.	?	.	Parent=repeat_region61									seq0	LTRharvest	target_site_duplication	41094654	41094657	.	?	.	Parent=repeat_region61
###																	###																	seq
seq0	LTRharvest	repeat_region	48615502	48618704	.	?	.	ID=repeat_region62									seq0	LTRharvest	repeat_region	36407762	36409670	.	?	.	ID=repeat_region62									seq0	LTRharvest	repeat_region	43121789	43127522	.	?	.	ID=repeat_region62
seq0	LTRharvest	target_site_duplication	48615502	48615505	.	?	.	Parent=repeat_region62									seq0	LTRharvest	target_site_duplication	36407762	36407765	.	?	.	Parent=repeat_region62									seq0	LTRharvest	target_site_duplication	43121789	43121792	.	?	.	Parent=repeat_region62
seq0	LTRharvest	LTR_retrotransposon	48615506	48618700	.	?	.	ID=LTR_retrotransposon62;Parent=repeat_region62;ltr_similarity=91.22;seq_number=0									seq0	LTRharvest	LTR_retrotransposon	36407766	36409666	.	?	.	ID=LTR_retrotransposon62;Parent=repeat_region62;ltr_similarity=97.23;seq_number=0									seq0	LTRharvest	LTR_retrotransposon	43121793	43127518	.	?	.	ID=LTR_retrotransposon62;Parent=repeat_region62;ltr_similarity=95.62;seq_number=0
seq0	LTRharvest	long_terminal_repeat	48615506	48615705	.	?	.	Parent=LTR_retrotransposon62									seq0	LTRharvest	long_terminal_repeat	36407766	36408472	.	?	.	Parent=LTR_retrotransposon62									seq0	LTRharvest	long_terminal_repeat	43121793	43122066	.	?	.	Parent=LTR_retrotransposon62
seq0	LTRharvest	long_terminal_repeat	48618496	48618700	.	?	.	Parent=LTR_retrotransposon62									seq0	LTRharvest	long_terminal_repeat	36408944	36409666	.	?	.	Parent=LTR_retrotransposon62									seq0	LTRharvest	long_terminal_repeat	43127245	43127518	.	?	.	Parent=LTR_retrotransposon62
seq0	LTRharvest	target_site_duplication	48618701	48618704	.	?	.	Parent=repeat_region62									seq0	LTRharvest	target_site_duplication	36409667	36409670	.	?	.	Parent=repeat_region62									seq0	LTRharvest	target_site_duplication	43127519	43127522	.	?	.	Parent=repeat_region62
###																	###																	seq
seq0	LTRharvest	repeat_region	50249014	50260953	.	?	.	ID=repeat_region63									seq0	LTRharvest	repeat_region	36674374	36685748	.	?	.	ID=repeat_region63									seq0	LTRharvest	repeat_region	43360296	43367691	.	?	.	ID=repeat_region63
seq0	LTRharvest	target_site_duplication	50249014	50249017	.	?	.	Parent=repeat_region63									seq0	LTRharvest	target_site_duplication	36674374	36674377	.	?	.	Parent=repeat_region63									seq0	LTRharvest	target_site_duplication	43360296	43360299	.	?	.	Parent=repeat_region63
seq0	LTRharvest	LTR_retrotransposon	50249018	50260949	.	?	.	ID=LTR_retrotransposon63;Parent=repeat_region63;ltr_similarity=90.14;seq_number=0									seq0	LTRharvest	LTR_retrotransposon	36674378	36685744	.	?	.	ID=LTR_retrotransposon63;Parent=repeat_region63;ltr_similarity=93.18;seq_number=0									seq0	LTRharvest	LTR_retrotransposon	43360300	43367687	.	?	.	ID=LTR_retrotransposon63;Parent=repeat_region63;ltr_similarity=99.83;seq_number=0
seq0	LTRharvest	long_terminal_repeat	50249018	50249230	.	?	.	Parent=LTR_retrotransposon63									seq0	LTRharvest	long_terminal_repeat	36674378	36674509	.	?	.	Parent=LTR_retrotransposon63									seq0	LTRharvest	long_terminal_repeat	43360300	43360872	.	?	.	Parent=LTR_retrotransposon63
seq0	LTRharvest	long_terminal_repeat	50260750	50260949	.	?	.	Parent=LTR_retrotransposon63									seq0	LTRharvest	long_terminal_repeat	36685617	36685744	.	?	.	Parent=LTR_retrotransposon63									seq0	LTRharvest	long_terminal_repeat	43367115	43367687	.	?	.	Parent=LTR_retrotransposon63
seq0	LTRharvest	target_site_duplication	50260950	50260953	.	?	.	Parent=repeat_region63									seq0	LTRharvest	target_site_duplication	36685745	36685748	.	?	.	Parent=repeat_region63									seq0	LTRharvest	target_site_duplication	43367688	43367691	.	?	.	Parent=repeat_region63
###																	###																	seq
seq0	LTRharvest	repeat_region	50590903	50597055	.	?	.	ID=repeat_region64									seq0	LTRharvest	repeat_region	37904110	37911542	.	?	.	ID=repeat_region64									seq0	LTRharvest	repeat_region	43374896	43381742	.	?	.	ID=repeat_region64
seq0	LTRharvest	target_site_duplication	50590903	50590906	.	?	.	Parent=repeat_region64									seq0	LTRharvest	target_site_duplication	37904110	37904113	.	?	.	Parent=repeat_region64									seq0	LTRharvest	target_site_duplication	43374896	43374899	.	?	.	Parent=repeat_region64
seq0	LTRharvest	LTR_retrotransposon	50590907	50597051	.	?	.	ID=LTR_retrotransposon64;Parent=repeat_region64;ltr_similarity=98.01;seq_number=0									seq0	LTRharvest	LTR_retrotransposon	37904114	37911538	.	?	.	ID=LTR_retrotransposon64;Parent=repeat_region64;ltr_similarity=98.35;seq_number=0									seq0	LTRharvest	LTR_retrotransposon	43374900	43381738	.	?	.	ID=LTR_retrotransposon64;Parent=repeat_region64;ltr_similarity=99.89;seq_number=0
seq0	LTRharvest	long_terminal_repeat	50590907	50591453	.	?	.	Parent=LTR_retrotransposon64									seq0	LTRharvest	long_terminal_repeat	37904114	37904710	.	?	.	Parent=LTR_retrotransposon64									seq0	LTRharvest	long_terminal_repeat	43374900	43375776	.	?	.	Parent=LTR_retrotransposon64
seq0	LTRharvest	long_terminal_repeat	50596498	50597051	.	?	.	Parent=LTR_retrotransposon64									seq0	LTRharvest	long_terminal_repeat	37910933	37911538	.	?	.	Parent=LTR_retrotransposon64									seq0	LTRharvest	long_terminal_repeat	43380863	43381738	.	?	.	Parent=LTR_retrotransposon64
seq0	LTRharvest	target_site_duplication	50597052	50597055	.	?	.	Parent=repeat_region64									seq0	LTRharvest	target_site_duplication	37911539	37911542	.	?	.	Parent=repeat_region64									seq0	LTRharvest	target_site_duplication	43381739	43381742	.	?	.	Parent=repeat_region64
###																	###																	seq
seq0	LTRharvest	repeat_region	50881589	50895899	.	?	.	ID=repeat_region65									seq0	LTRharvest	repeat_region	39770123	39778707	.	?	.	ID=repeat_region65									seq0	LTRharvest	repeat_region	43412727	43420184	.	?	.	ID=repeat_region65
seq0	LTRharvest	target_site_duplication	50881589	50881592	.	?	.	Parent=repeat_region65									seq0	LTRharvest	target_site_duplication	39770123	39770126	.	?	.	Parent=repeat_region65									seq0	LTRharvest	target_site_duplication	43412727	43412730	.	?	.	Parent=repeat_region65
seq0	LTRharvest	LTR_retrotransposon	50881593	50895895	.	?	.	ID=LTR_retrotransposon65;Parent=repeat_region65;ltr_similarity=92.74;seq_number=0									seq0	LTRharvest	LTR_retrotransposon	39770127	39778703	.	?	.	ID=LTR_retrotransposon65;Parent=repeat_region65;ltr_similarity=94.69;seq_number=0									seq0	LTRharvest	LTR_retrotransposon	43412731	43420180	.	?	.	ID=LTR_retrotransposon65;Parent=repeat_region65;ltr_similarity=99.33;seq_number=0
seq0	LTRharvest	long_terminal_repeat	50881593	50882336	.	?	.	Parent=LTR_retrotransposon65									seq0	LTRharvest	long_terminal_repeat	39770127	39770236	.	?	.	Parent=LTR_retrotransposon65									seq0	LTRharvest	long_terminal_repeat	43412731	43413326	.	?	.	Parent=LTR_retrotransposon65
seq0	LTRharvest	long_terminal_repeat	50895158	50895895	.	?	.	Parent=LTR_retrotransposon65									seq0	LTRharvest	long_terminal_repeat	39778591	39778703	.	?	.	Parent=LTR_retrotransposon65									seq0	LTRharvest	long_terminal_repeat	43419584	43420180	.	?	.	Parent=LTR_retrotransposon65
seq0	LTRharvest	target_site_duplication	50895896	50895899	.	?	.	Parent=repeat_region65									seq0	LTRharvest	target_site_duplication	39778704	39778707	.	?	.	Parent=repeat_region65									seq0	LTRharvest	target_site_duplication	43420181	43420184	.	?	.	Parent=repeat_region65
###																	###																	seq
seq0	LTRharvest	repeat_region	51260403	51263380	.	?	.	ID=repeat_region66									seq0	LTRharvest	repeat_region	40968824	40981986	.	?	.	ID=repeat_region66									seq0	LTRharvest	repeat_region	45097240	45111597	.	?	.	ID=repeat_region66
seq0	LTRharvest	target_site_duplication	51260403	51260406	.	?	.	Parent=repeat_region66									seq0	LTRharvest	target_site_duplication	40968824	40968827	.	?	.	Parent=repeat_region66									seq0	LTRharvest	target_site_duplication	45097240	45097243	.	?	.	Parent=repeat_region66
seq0	LTRharvest	LTR_retrotransposon	51260407	51263376	.	?	.	ID=LTR_retrotransposon66;Parent=repeat_region66;ltr_similarity=93.60;seq_number=0									seq0	LTRharvest	LTR_retrotransposon	40968828	40981982	.	?	.	ID=LTR_retrotransposon66;Parent=repeat_region66;ltr_similarity=90.75;seq_number=0									seq0	LTRharvest	LTR_retrotransposon	45097244	45111593	.	?	.	ID=LTR_retrotransposon66;Parent=repeat_region66;ltr_similarity=90.69;seq_number=0
seq0	LTRharvest	long_terminal_repeat	51260407	51260609	.	?	.	Parent=LTR_retrotransposon66									seq0	LTRharvest	long_terminal_repeat	40968828	40969171	.	?	.	Parent=LTR_retrotransposon66									seq0	LTRharvest	long_terminal_repeat	45097244	45097791	.	?	.	Parent=LTR_retrotransposon66
seq0	LTRharvest	long_terminal_repeat	51263178	51263376	.	?	.	Parent=LTR_retrotransposon66									seq0	LTRharvest	long_terminal_repeat	40981637	40981982	.	?	.	Parent=LTR_retrotransposon66									seq0	LTRharvest	long_terminal_repeat	45111052	45111593	.	?	.	Parent=LTR_retrotransposon66
seq0	LTRharvest	target_site_duplication	51263377	51263380	.	?	.	Parent=repeat_region66									seq0	LTRharvest	target_site_duplication	40981983	40981986	.	?	.	Parent=repeat_region66									seq0	LTRharvest	target_site_duplication	45111594	45111597	.	?	.	Parent=repeat_region66
###																	###																	seq
seq0	LTRharvest	repeat_region	51468652	51476269	.	?	.	ID=repeat_region67									seq0	LTRharvest	repeat_region	41683887	41689089	.	?	.	ID=repeat_region67									seq0	LTRharvest	repeat_region	45133236	45136439	.	?	.	ID=repeat_region67
seq0	LTRharvest	target_site_duplication	51468652	51468655	.	?	.	Parent=repeat_region67									seq0	LTRharvest	target_site_duplication	41683887	41683890	.	?	.	Parent=repeat_region67									seq0	LTRharvest	target_site_duplication	45133236	45133239	.	?	.	Parent=repeat_region67
seq0	LTRharvest	LTR_retrotransposon	51468656	51476265	.	?	.	ID=LTR_retrotransposon67;Parent=repeat_region67;ltr_similarity=96.72;seq_number=0									seq0	LTRharvest	LTR_retrotransposon	41683891	41689085	.	?	.	ID=LTR_retrotransposon67;Parent=repeat_region67;ltr_similarity=94.00;seq_number=0									seq0	LTRharvest	LTR_retrotransposon	45133240	45136435	.	?	.	ID=LTR_retrotransposon67;Parent=repeat_region67;ltr_similarity=90.73;seq_number=0
seq0	LTRharvest	long_terminal_repeat	51468656	51469264	.	?	.	Parent=LTR_retrotransposon67									seq0	LTRharvest	long_terminal_repeat	41683891	41684088	.	?	.	Parent=LTR_retrotransposon67									seq0	LTRharvest	long_terminal_repeat	45133240	45133439	.	?	.	Parent=LTR_retrotransposon67
seq0	LTRharvest	long_terminal_repeat	51475663	51476265	.	?	.	Parent=LTR_retrotransposon67									seq0	LTRharvest	long_terminal_repeat	41688886	41689085	.	?	.	Parent=LTR_retrotransposon67									seq0	LTRharvest	long_terminal_repeat	45136231	45136435	.	?	.	Parent=LTR_retrotransposon67
seq0	LTRharvest	target_site_duplication	51476266	51476269	.	?	.	Parent=repeat_region67									seq0	LTRharvest	target_site_duplication	41689086	41689089	.	?	.	Parent=repeat_region67									seq0	LTRharvest	target_site_duplication	45136436	45136439	.	?	.	Parent=repeat_region67
###																	###																	seq
seq0	LTRharvest	repeat_region	51502409	51516026	.	?	.	ID=repeat_region68									seq0	LTRharvest	repeat_region	45052696	45067317	.	?	.	ID=repeat_region68									seq0	LTRharvest	repeat_region	45495340	45496809	.	?	.	ID=repeat_region68
seq0	LTRharvest	target_site_duplication	51502409	51502412	.	?	.	Parent=repeat_region68									seq0	LTRharvest	target_site_duplication	45052696	45052699	.	?	.	Parent=repeat_region68									seq0	LTRharvest	target_site_duplication	45495340	45495343	.	?	.	Parent=repeat_region68
seq0	LTRharvest	LTR_retrotransposon	51502413	51516022	.	?	.	ID=LTR_retrotransposon68;Parent=repeat_region68;ltr_similarity=91.26;seq_number=0									seq0	LTRharvest	LTR_retrotransposon	45052700	45067313	.	?	.	ID=LTR_retrotransposon68;Parent=repeat_region68;ltr_similarity=95.85;seq_number=0									seq0	LTRharvest	LTR_retrotransposon	45495344	45496805	.	?	.	ID=LTR_retrotransposon68;Parent=repeat_region68;ltr_similarity=92.25;seq_number=0
seq0	LTRharvest	long_terminal_repeat	51502413	51502854	.	?	.	Parent=LTR_retrotransposon68									seq0	LTRharvest	long_terminal_repeat	45052700	45053181	.	?	.	Parent=LTR_retrotransposon68									seq0	LTRharvest	long_terminal_repeat	45495344	45495472	.	?	.	Parent=LTR_retrotransposon68
seq0	LTRharvest	long_terminal_repeat	51515577	51516022	.	?	.	Parent=LTR_retrotransposon68									seq0	LTRharvest	long_terminal_repeat	45066847	45067313	.	?	.	Parent=LTR_retrotransposon68									seq0	LTRharvest	long_terminal_repeat	45496685	45496805	.	?	.	Parent=LTR_retrotransposon68
seq0	LTRharvest	target_site_duplication	51516023	51516026	.	?	.	Parent=repeat_region68									seq0	LTRharvest	target_site_duplication	45067314	45067317	.	?	.	Parent=repeat_region68									seq0	LTRharvest	target_site_duplication	45496806	45496809	.	?	.	Parent=repeat_region68
###																	###																	seq
seq0	LTRharvest	repeat_region	52701090	52713918	.	?	.	ID=repeat_region69									seq0	LTRharvest	repeat_region	45134078	45145657	.	?	.	ID=repeat_region69									seq0	LTRharvest	repeat_region	46063937	46070871	.	?	.	ID=repeat_region69
seq0	LTRharvest	target_site_duplication	52701090	52701093	.	?	.	Parent=repeat_region69									seq0	LTRharvest	target_site_duplication	45134078	45134081	.	?	.	Parent=repeat_region69									seq0	LTRharvest	target_site_duplication	46063937	46063940	.	?	.	Parent=repeat_region69
seq0	LTRharvest	LTR_retrotransposon	52701094	52713914	.	?	.	ID=LTR_retrotransposon69;Parent=repeat_region69;ltr_similarity=93.31;seq_number=0									seq0	LTRharvest	LTR_retrotransposon	45134082	45145653	.	?	.	ID=LTR_retrotransposon69;Parent=repeat_region69;ltr_similarity=90.86;seq_number=0									seq0	LTRharvest	LTR_retrotransposon	46063941	46070867	.	?	.	ID=LTR_retrotransposon69;Parent=repeat_region69;ltr_similarity=99.83;seq_number=0
seq0	LTRharvest	long_terminal_repeat	52701094	52701331	.	?	.	Parent=LTR_retrotransposon69									seq0	LTRharvest	long_terminal_repeat	45134082	45134265	.	?	.	Parent=LTR_retrotransposon69									seq0	LTRharvest	long_terminal_repeat	46063941	46064513	.	?	.	Parent=LTR_retrotransposon69
seq0	LTRharvest	long_terminal_repeat	52713676	52713914	.	?	.	Parent=LTR_retrotransposon69									seq0	LTRharvest	long_terminal_repeat	45145457	45145653	.	?	.	Parent=LTR_retrotransposon69									seq0	LTRharvest	long_terminal_repeat	46070294	46070867	.	?	.	Parent=LTR_retrotransposon69
seq0	LTRharvest	target_site_duplication	52713915	52713918	.	?	.	Parent=repeat_region69									seq0	LTRharvest	target_site_duplication	45145654	45145657	.	?	.	Parent=repeat_region69									seq0	LTRharvest	target_site_duplication	46070868	46070871	.	?	.	Parent=repeat_region69
###																	###																	seq
seq0	LTRharvest	repeat_region	52740872	52744112	.	?	.	ID=repeat_region70									seq0	LTRharvest	repeat_region	45340287	45353793	.	?	.	ID=repeat_region70									seq0	LTRharvest	repeat_region	46946022	46951050	.	?	.	ID=repeat_region70
seq0	LTRharvest	target_site_duplication	52740872	52740875	.	?	.	Parent=repeat_region70									seq0	LTRharvest	target_site_duplication	45340287	45340290	.	?	.	Parent=repeat_region70									seq0	LTRharvest	target_site_duplication	46946022	46946025	.	?	.	Parent=repeat_region70
seq0	LTRharvest	LTR_retrotransposon	52740876	52744108	.	?	.	ID=LTR_retrotransposon70;Parent=repeat_region70;ltr_similarity=92.03;seq_number=0									seq0	LTRharvest	LTR_retrotransposon	45340291	45353789	.	?	.	ID=LTR_retrotransposon70;Parent=repeat_region70;ltr_similarity=90.48;seq_number=0									seq0	LTRharvest	LTR_retrotransposon	46946026	46951046	.	?	.	ID=LTR_retrotransposon70;Parent=repeat_region70;ltr_similarity=99.19;seq_number=0
seq0	LTRharvest	long_terminal_repeat	52740876	52741461	.	?	.	Parent=LTR_retrotransposon70									seq0	LTRharvest	long_terminal_repeat	45340291	45340437	.	?	.	Parent=LTR_retrotransposon70									seq0	LTRharvest	long_terminal_repeat	46946026	46946396	.	?	.	Parent=LTR_retrotransposon70
seq0	LTRharvest	long_terminal_repeat	52743507	52744108	.	?	.	Parent=LTR_retrotransposon70									seq0	LTRharvest	long_terminal_repeat	45353644	45353789	.	?	.	Parent=LTR_retrotransposon70									seq0	LTRharvest	long_terminal_repeat	46950678	46951046	.	?	.	Parent=LTR_retrotransposon70
seq0	LTRharvest	target_site_duplication	52744109	52744112	.	?	.	Parent=repeat_region70									seq0	LTRharvest	target_site_duplication	45353790	45353793	.	?	.	Parent=repeat_region70									seq0	LTRharvest	target_site_duplication	46951047	46951050	.	?	.	Parent=repeat_region70
###																	###																	seq
seq0	LTRharvest	repeat_region	52903744	52904940	.	?	.	ID=repeat_region71									seq0	LTRharvest	repeat_region	45706277	45710025	.	?	.	ID=repeat_region71									seq0	LTRharvest	repeat_region	47472940	47487237	.	?	.	ID=repeat_region71
seq0	LTRharvest	target_site_duplication	52903744	52903747	.	?	.	Parent=repeat_region71									seq0	LTRharvest	target_site_duplication	45706277	45706280	.	?	.	Parent=repeat_region71									seq0	LTRharvest	target_site_duplication	47472940	47472943	.	?	.	Parent=repeat_region71
seq0	LTRharvest	LTR_retrotransposon	52903748	52904936	.	?	.	ID=LTR_retrotransposon71;Parent=repeat_region71;ltr_similarity=96.86;seq_number=0									seq0	LTRharvest	LTR_retrotransposon	45706281	45710021	.	?	.	ID=LTR_retrotransposon71;Parent=repeat_region71;ltr_similarity=97.45;seq_number=0									seq0	LTRharvest	LTR_retrotransposon	47472944	47487233	.	?	.	ID=LTR_retrotransposon71;Parent=repeat_region71;ltr_similarity=92.47;seq_number=0
seq0	LTRharvest	long_terminal_repeat	52903748	52903906	.	?	.	Parent=LTR_retrotransposon71									seq0	LTRharvest	long_terminal_repeat	45706281	45706672	.	?	.	Parent=LTR_retrotransposon71									seq0	LTRharvest	long_terminal_repeat	47472944	47473687	.	?	.	Parent=LTR_retrotransposon71
seq0	LTRharvest	long_terminal_repeat	52904783	52904936	.	?	.	Parent=LTR_retrotransposon71									seq0	LTRharvest	long_terminal_repeat	45709630	45710021	.	?	.	Parent=LTR_retrotransposon71									seq0	LTRharvest	long_terminal_repeat	47486496	47487233	.	?	.	Parent=LTR_retrotransposon71
seq0	LTRharvest	target_site_duplication	52904937	52904940	.	?	.	Parent=repeat_region71									seq0	LTRharvest	target_site_duplication	45710022	45710025	.	?	.	Parent=repeat_region71									seq0	LTRharvest	target_site_duplication	47487234	47487237	.	?	.	Parent=repeat_region71
###																	###																	seq
seq0	LTRharvest	repeat_region	57699855	57701250	.	?	.	ID=repeat_region72									seq0	LTRharvest	repeat_region	47194921	47201737	.	?	.	ID=repeat_region72									seq0	LTRharvest	repeat_region	47850182	47853081	.	?	.	ID=repeat_region72
seq0	LTRharvest	target_site_duplication	57699855	57699860	.	?	.	Parent=repeat_region72									seq0	LTRharvest	target_site_duplication	47194921	47194924	.	?	.	Parent=repeat_region72									seq0	LTRharvest	target_site_duplication	47850182	47850185	.	?	.	Parent=repeat_region72
seq0	LTRharvest	LTR_retrotransposon	57699861	57701244	.	?	.	ID=LTR_retrotransposon72;Parent=repeat_region72;ltr_similarity=92.70;seq_number=0									seq0	LTRharvest	LTR_retrotransposon	47194925	47201733	.	?	.	ID=LTR_retrotransposon72;Parent=repeat_region72;ltr_similarity=99.20;seq_number=0									seq0	LTRharvest	LTR_retrotransposon	47850186	47853077	.	?	.	ID=LTR_retrotransposon72;Parent=repeat_region72;ltr_similarity=95.08;seq_number=0
seq0	LTRharvest	long_terminal_repeat	57699861	57700035	.	?	.	Parent=LTR_retrotransposon72									seq0	LTRharvest	long_terminal_repeat	47194925	47195793	.	?	.	Parent=LTR_retrotransposon72									seq0	LTRharvest	long_terminal_repeat	47850186	47850305	.	?	.	Parent=LTR_retrotransposon72
seq0	LTRharvest	long_terminal_repeat	57701067	57701244	.	?	.	Parent=LTR_retrotransposon72									seq0	LTRharvest	long_terminal_repeat	47200862	47201733	.	?	.	Parent=LTR_retrotransposon72									seq0	LTRharvest	long_terminal_repeat	47852956	47853077	.	?	.	Parent=LTR_retrotransposon72
seq0	LTRharvest	target_site_duplication	57701245	57701250	.	?	.	Parent=repeat_region72									seq0	LTRharvest	target_site_duplication	47201734	47201737	.	?	.	Parent=repeat_region72									seq0	LTRharvest	target_site_duplication	47853078	47853081	.	?	.	Parent=repeat_region72
###																	###																	seq
seq0	LTRharvest	repeat_region	58471015	58480239	.	?	.	ID=repeat_region73									seq0	LTRharvest	repeat_region	47946716	47958786	.	?	.	ID=repeat_region73									seq0	LTRharvest	repeat_region	49312624	49324171	.	?	.	ID=repeat_region73
seq0	LTRharvest	target_site_duplication	58471015	58471019	.	?	.	Parent=repeat_region73									seq0	LTRharvest	target_site_duplication	47946716	47946719	.	?	.	Parent=repeat_region73									seq0	LTRharvest	target_site_duplication	49312624	49312627	.	?	.	Parent=repeat_region73
seq0	LTRharvest	LTR_retrotransposon	58471020	58480234	.	?	.	ID=LTR_retrotransposon73;Parent=repeat_region73;ltr_similarity=93.19;seq_number=0									seq0	LTRharvest	LTR_retrotransposon	47946720	47958782	.	?	.	ID=LTR_retrotransposon73;Parent=repeat_region73;ltr_similarity=94.22;seq_number=0									seq0	LTRharvest	LTR_retrotransposon	49312628	49324167	.	?	.	ID=LTR_retrotransposon73;Parent=repeat_region73;ltr_similarity=90.36;seq_number=0
seq0	LTRharvest	long_terminal_repeat	58471020	58471338	.	?	.	Parent=LTR_retrotransposon73									seq0	LTRharvest	long_terminal_repeat	47946720	47946890	.	?	.	Parent=LTR_retrotransposon73									seq0	LTRharvest	long_terminal_repeat	49312628	49312813	.	?	.	Parent=LTR_retrotransposon73
seq0	LTRharvest	long_terminal_repeat	58479912	58480234	.	?	.	Parent=LTR_retrotransposon73									seq0	LTRharvest	long_terminal_repeat	47958610	47958782	.	?	.	Parent=LTR_retrotransposon73									seq0	LTRharvest	long_terminal_repeat	49323971	49324167	.	?	.	Parent=LTR_retrotransposon73
seq0	LTRharvest	target_site_duplication	58480235	58480239	.	?	.	Parent=repeat_region73									seq0	LTRharvest	target_site_duplication	47958783	47958786	.	?	.	Parent=repeat_region73									seq0	LTRharvest	target_site_duplication	49324168	49324171	.	?	.	Parent=repeat_region73
###																	###																	seq
seq0	LTRharvest	repeat_region	60815631	60822731	.	?	.	ID=repeat_region74									seq0	LTRharvest	repeat_region	48871495	48876068	.	?	.	ID=repeat_region74									seq0	LTRharvest	repeat_region	49518257	49531740	.	?	.	ID=repeat_region74
seq0	LTRharvest	target_site_duplication	60815631	60815634	.	?	.	Parent=repeat_region74									seq0	LTRharvest	target_site_duplication	48871495	48871501	.	?	.	Parent=repeat_region74									seq0	LTRharvest	target_site_duplication	49518257	49518260	.	?	.	Parent=repeat_region74
seq0	LTRharvest	LTR_retrotransposon	60815635	60822727	.	?	.	ID=LTR_retrotransposon74;Parent=repeat_region74;ltr_similarity=96.79;seq_number=0									seq0	LTRharvest	LTR_retrotransposon	48871502	48876061	.	?	.	ID=LTR_retrotransposon74;Parent=repeat_region74;ltr_similarity=91.51;seq_number=0									seq0	LTRharvest	LTR_retrotransposon	49518261	49531736	.	?	.	ID=LTR_retrotransposon74;Parent=repeat_region74;ltr_similarity=91.16;seq_number=0
seq0	LTRharvest	long_terminal_repeat	60815635	60816343	.	?	.	Parent=LTR_retrotransposon74									seq0	LTRharvest	long_terminal_repeat	48871502	48871601	.	?	.	Parent=LTR_retrotransposon74									seq0	LTRharvest	long_terminal_repeat	49518261	49518406	.	?	.	Parent=LTR_retrotransposon74
seq0	LTRharvest	long_terminal_repeat	60822012	60822727	.	?	.	Parent=LTR_retrotransposon74									seq0	LTRharvest	long_terminal_repeat	48875956	48876061	.	?	.	Parent=LTR_retrotransposon74									seq0	LTRharvest	long_terminal_repeat	49531590	49531736	.	?	.	Parent=LTR_retrotransposon74
seq0	LTRharvest	target_site_duplication	60822728	60822731	.	?	.	Parent=repeat_region74									seq0	LTRharvest	target_site_duplication	48876062	48876068	.	?	.	Parent=repeat_region74									seq0	LTRharvest	target_site_duplication	49531737	49531740	.	?	.	Parent=repeat_region74
###																	###																	seq
seq0	LTRharvest	repeat_region	61462882	61476510	.	?	.	ID=repeat_region75									seq0	LTRharvest	repeat_region	49163931	49169191	.	?	.	ID=repeat_region75									seq0	LTRharvest	repeat_region	49887508	49891257	.	?	.	ID=repeat_region75
seq0	LTRharvest	target_site_duplication	61462882	61462885	.	?	.	Parent=repeat_region75									seq0	LTRharvest	target_site_duplication	49163931	49163934	.	?	.	Parent=repeat_region75									seq0	LTRharvest	target_site_duplication	49887508	49887511	.	?	.	Parent=repeat_region75
seq0	LTRharvest	LTR_retrotransposon	61462886	61476506	.	?	.	ID=LTR_retrotransposon75;Parent=repeat_region75;ltr_similarity=91.18;seq_number=0									seq0	LTRharvest	LTR_retrotransposon	49163935	49169187	.	?	.	ID=LTR_retrotransposon75;Parent=repeat_region75;ltr_similarity=91.51;seq_number=0									seq0	LTRharvest	LTR_retrotransposon	49887512	49891253	.	?	.	ID=LTR_retrotransposon75;Parent=repeat_region75;ltr_similarity=98.47;seq_number=0
seq0	LTRharvest	long_terminal_repeat	61462886	61463014	.	?	.	Parent=LTR_retrotransposon75									seq0	LTRharvest	long_terminal_repeat	49163935	49164040	.	?	.	Parent=LTR_retrotransposon75									seq0	LTRharvest	long_terminal_repeat	49887512	49887902	.	?	.	Parent=LTR_retrotransposon75
seq0	LTRharvest	long_terminal_repeat	61476371	61476506	.	?	.	Parent=LTR_retrotransposon75									seq0	LTRharvest	long_terminal_repeat	49169088	49169187	.	?	.	Parent=LTR_retrotransposon75									seq0	LTRharvest	long_terminal_repeat	49890863	49891253	.	?	.	Parent=LTR_retrotransposon75
seq0	LTRharvest	target_site_duplication	61476507	61476510	.	?	.	Parent=repeat_region75									seq0	LTRharvest	target_site_duplication	49169188	49169191	.	?	.	Parent=repeat_region75									seq0	LTRharvest	target_site_duplication	49891254	49891257	.	?	.	Parent=repeat_region75
###																	###																	seq
seq0	LTRharvest	repeat_region	62798400	62799600	.	?	.	ID=repeat_region76									seq0	LTRharvest	repeat_region	49617565	49620769	.	?	.	ID=repeat_region76									seq0	LTRharvest	repeat_region	51850451	51852587	.	?	.	ID=repeat_region76
seq0	LTRharvest	target_site_duplication	62798400	62798404	.	?	.	Parent=repeat_region76									seq0	LTRharvest	target_site_duplication	49617565	49617568	.	?	.	Parent=repeat_region76									seq0	LTRharvest	target_site_duplication	51850451	51850454	.	?	.	Parent=repeat_region76
seq0	LTRharvest	LTR_retrotransposon	62798405	62799595	.	?	.	ID=LTR_retrotransposon76;Parent=repeat_region76;ltr_similarity=92.96;seq_number=0									seq0	LTRharvest	LTR_retrotransposon	49617569	49620765	.	?	.	ID=LTR_retrotransposon76;Parent=repeat_region76;ltr_similarity=92.68;seq_number=0									seq0	LTRharvest	LTR_retrotransposon	51850455	51852583	.	?	.	ID=LTR_retrotransposon76;Parent=repeat_region76;ltr_similarity=95.68;seq_number=0
seq0	LTRharvest	long_terminal_repeat	62798405	62798546	.	?	.	Parent=LTR_retrotransposon76									seq0	LTRharvest	long_terminal_repeat	49617569	49617768	.	?	.	Parent=LTR_retrotransposon76									seq0	LTRharvest	long_terminal_repeat	51850455	51850724	.	?	.	Parent=LTR_retrotransposon76
seq0	LTRharvest	long_terminal_repeat	62799457	62799595	.	?	.	Parent=LTR_retrotransposon76									seq0	LTRharvest	long_terminal_repeat	49620561	49620765	.	?	.	Parent=LTR_retrotransposon76									seq0	LTRharvest	long_terminal_repeat	51852306	51852583	.	?	.	Parent=LTR_retrotransposon76
seq0	LTRharvest	target_site_duplication	62799596	62799600	.	?	.	Parent=repeat_region76									seq0	LTRharvest	target_site_duplication	49620766	49620769	.	?	.	Parent=repeat_region76									seq0	LTRharvest	target_site_duplication	51852584	51852587	.	?	.	Parent=repeat_region76
###																	###																	seq
seq0	LTRharvest	repeat_region	65401280	65409114	.	?	.	ID=repeat_region77									seq0	LTRharvest	repeat_region	51414301	51419329	.	?	.	ID=repeat_region77									seq0	LTRharvest	repeat_region	52198133	52210209	.	?	.	ID=repeat_region77
seq0	LTRharvest	target_site_duplication	65401280	65401283	.	?	.	Parent=repeat_region77									seq0	LTRharvest	target_site_duplication	51414301	51414304	.	?	.	Parent=repeat_region77									seq0	LTRharvest	target_site_duplication	52198133	52198136	.	?	.	Parent=repeat_region77
seq0	LTRharvest	LTR_retrotransposon	65401284	65409110	.	?	.	ID=LTR_retrotransposon77;Parent=repeat_region77;ltr_similarity=90.07;seq_number=0									seq0	LTRharvest	LTR_retrotransposon	51414305	51419325	.	?	.	ID=LTR_retrotransposon77;Parent=repeat_region77;ltr_similarity=99.19;seq_number=0									seq0	LTRharvest	LTR_retrotransposon	52198137	52210205	.	?	.	ID=LTR_retrotransposon77;Parent=repeat_region77;ltr_similarity=90.91;seq_number=0
seq0	LTRharvest	long_terminal_repeat	65401284	65401559	.	?	.	Parent=LTR_retrotransposon77									seq0	LTRharvest	long_terminal_repeat	51414305	51414675	.	?	.	Parent=LTR_retrotransposon77									seq0	LTRharvest	long_terminal_repeat	52198137	52198312	.	?	.	Parent=LTR_retrotransposon77
seq0	LTRharvest	long_terminal_repeat	65408829	65409110	.	?	.	Parent=LTR_retrotransposon77									seq0	LTRharvest	long_terminal_repeat	51418957	51419325	.	?	.	Parent=LTR_retrotransposon77									seq0	LTRharvest	long_terminal_repeat	52210035	52210205	.	?	.	Parent=LTR_retrotransposon77
seq0	LTRharvest	target_site_duplication	65409111	65409114	.	?	.	Parent=repeat_region77									seq0	LTRharvest	target_site_duplication	51419326	51419329	.	?	.	Parent=repeat_region77									seq0	LTRharvest	target_site_duplication	52210206	52210209	.	?	.	Parent=repeat_region77
###																	###																	seq
seq0	LTRharvest	repeat_region	66118413	66130772	.	?	.	ID=repeat_region78									seq0	LTRharvest	repeat_region	51942229	51956529	.	?	.	ID=repeat_region78									seq0	LTRharvest	repeat_region	52719284	52726712	.	?	.	ID=repeat_region78
seq0	LTRharvest	target_site_duplication	66118413	66118416	.	?	.	Parent=repeat_region78									seq0	LTRharvest	target_site_duplication	51942229	51942232	.	?	.	Parent=repeat_region78									seq0	LTRharvest	target_site_duplication	52719284	52719288	.	?	.	Parent=repeat_region78
seq0	LTRharvest	LTR_retrotransposon	66118417	66130768	.	?	.	ID=LTR_retrotransposon78;Parent=repeat_region78;ltr_similarity=90.72;seq_number=0									seq0	LTRharvest	LTR_retrotransposon	51942233	51956525	.	?	.	ID=LTR_retrotransposon78;Parent=repeat_region78;ltr_similarity=92.61;seq_number=0									seq0	LTRharvest	LTR_retrotransposon	52719289	52726707	.	?	.	ID=LTR_retrotransposon78;Parent=repeat_region78;ltr_similarity=94.06;seq_number=0
seq0	LTRharvest	long_terminal_repeat	66118417	66118704	.	?	.	Parent=LTR_retrotransposon78									seq0	LTRharvest	long_terminal_repeat	51942233	51942976	.	?	.	Parent=LTR_retrotransposon78									seq0	LTRharvest	long_terminal_repeat	52719289	52719877	.	?	.	Parent=LTR_retrotransposon78
seq0	LTRharvest	long_terminal_repeat	66130478	66130768	.	?	.	Parent=LTR_retrotransposon78									seq0	LTRharvest	long_terminal_repeat	51955788	51956525	.	?	.	Parent=LTR_retrotransposon78									seq0	LTRharvest	long_terminal_repeat	52726122	52726707	.	?	.	Parent=LTR_retrotransposon78
seq0	LTRharvest	target_site_duplication	66130769	66130772	.	?	.	Parent=repeat_region78									seq0	LTRharvest	target_site_duplication	51956526	51956529	.	?	.	Parent=repeat_region78									seq0	LTRharvest	target_site_duplication	52726708	52726712	.	?	.	Parent=repeat_region78
###																	###																	seq
seq0	LTRharvest	repeat_region	67036930	67050087	.	?	.	ID=repeat_region79									seq0	LTRharvest	repeat_region	52318417	52321395	.	?	.	ID=repeat_region79									seq0	LTRharvest	repeat_region	52737929	52744889	.	?	.	ID=repeat_region79
seq0	LTRharvest	target_site_duplication	67036930	67036933	.	?	.	Parent=repeat_region79									seq0	LTRharvest	target_site_duplication	52318417	52318420	.	?	.	Parent=repeat_region79									seq0	LTRharvest	target_site_duplication	52737929	52737932	.	?	.	Parent=repeat_region79
seq0	LTRharvest	LTR_retrotransposon	67036934	67050083	.	?	.	ID=LTR_retrotransposon79;Parent=repeat_region79;ltr_similarity=90.39;seq_number=0									seq0	LTRharvest	LTR_retrotransposon	52318421	52321391	.	?	.	ID=LTR_retrotransposon79;Parent=repeat_region79;ltr_similarity=92.12;seq_number=0									seq0	LTRharvest	LTR_retrotransposon	52737933	52744885	.	?	.	ID=LTR_retrotransposon79;Parent=repeat_region79;ltr_similarity=98.73;seq_number=0
seq0	LTRharvest	long_terminal_repeat	67036934	67037391	.	?	.	Parent=LTR_retrotransposon79									seq0	LTRharvest	long_terminal_repeat	52318421	52318623	.	?	.	Parent=LTR_retrotransposon79									seq0	LTRharvest	long_terminal_repeat	52737933	52738633	.	?	.	Parent=LTR_retrotransposon79
seq0	LTRharvest	long_terminal_repeat	67049628	67050083	.	?	.	Parent=LTR_retrotransposon79									seq0	LTRharvest	long_terminal_repeat	52321193	52321391	.	?	.	Parent=LTR_retrotransposon79									seq0	LTRharvest	long_terminal_repeat	52744179	52744885	.	?	.	Parent=LTR_retrotransposon79
seq0	LTRharvest	target_site_duplication	67050084	67050087	.	?	.	Parent=repeat_region79									seq0	LTRharvest	target_site_duplication	52321392	52321395	.	?	.	Parent=repeat_region79									seq0	LTRharvest	target_site_duplication	52744886	52744889	.	?	.	Parent=repeat_region79
###																	###																	seq
seq0	LTRharvest	repeat_region	67111714	67114596	.	?	.	ID=repeat_region80									seq0	LTRharvest	repeat_region	52570448	52584068	.	?	.	ID=repeat_region80									seq0	LTRharvest	repeat_region	52792156	52794290	.	?	.	ID=repeat_region80
seq0	LTRharvest	target_site_duplication	67111714	67111717	.	?	.	Parent=repeat_region80									seq0	LTRharvest	target_site_duplication	52570448	52570451	.	?	.	Parent=repeat_region80									seq0	LTRharvest	target_site_duplication	52792156	52792159	.	?	.	Parent=repeat_region80
seq0	LTRharvest	LTR_retrotransposon	67111718	67114592	.	?	.	ID=LTR_retrotransposon80;Parent=repeat_region80;ltr_similarity=92.78;seq_number=0									seq0	LTRharvest	LTR_retrotransposon	52570452	52584064	.	?	.	ID=LTR_retrotransposon80;Parent=repeat_region80;ltr_similarity=91.48;seq_number=0									seq0	LTRharvest	LTR_retrotransposon	52792160	52794286	.	?	.	ID=LTR_retrotransposon80;Parent=repeat_region80;ltr_similarity=96.67;seq_number=0
seq0	LTRharvest	long_terminal_repeat	67111718	67111901	.	?	.	Parent=LTR_retrotransposon80									seq0	LTRharvest	long_terminal_repeat	52570452	52570897	.	?	.	Parent=LTR_retrotransposon80									seq0	LTRharvest	long_terminal_repeat	52792160	52792428	.	?	.	Parent=LTR_retrotransposon80
seq0	LTRharvest	long_terminal_repeat	67114399	67114592	.	?	.	Parent=LTR_retrotransposon80									seq0	LTRharvest	long_terminal_repeat	52583623	52584064	.	?	.	Parent=LTR_retrotransposon80									seq0	LTRharvest	long_terminal_repeat	52794017	52794286	.	?	.	Parent=LTR_retrotransposon80
seq0	LTRharvest	target_site_duplication	67114593	67114596	.	?	.	Parent=repeat_region80									seq0	LTRharvest	target_site_duplication	52584065	52584068	.	?	.	Parent=repeat_region80									seq0	LTRharvest	target_site_duplication	52794287	52794290	.	?	.	Parent=repeat_region80
###																	###																	seq
seq0	LTRharvest	repeat_region	67313828	67316449	.	?	.	ID=repeat_region81									seq0	LTRharvest	repeat_region	53829308	53832468	.	?	.	ID=repeat_region81									seq0	LTRharvest	repeat_region	52929709	52943317	.	?	.	ID=repeat_region81
seq0	LTRharvest	target_site_duplication	67313828	67313831	.	?	.	Parent=repeat_region81									seq0	LTRharvest	target_site_duplication	53829308	53829311	.	?	.	Parent=repeat_region81									seq0	LTRharvest	target_site_duplication	52929709	52929712	.	?	.	Parent=repeat_region81
seq0	LTRharvest	LTR_retrotransposon	67313832	67316445	.	?	.	ID=LTR_retrotransposon81;Parent=repeat_region81;ltr_similarity=90.24;seq_number=0									seq0	LTRharvest	LTR_retrotransposon	53829312	53832464	.	?	.	ID=LTR_retrotransposon81;Parent=repeat_region81;ltr_similarity=93.79;seq_number=0									seq0	LTRharvest	LTR_retrotransposon	52929713	52943313	.	?	.	ID=LTR_retrotransposon81;Parent=repeat_region81;ltr_similarity=91.26;seq_number=0
seq0	LTRharvest	long_terminal_repeat	67313832	67314210	.	?	.	Parent=LTR_retrotransposon81									seq0	LTRharvest	long_terminal_repeat	53829312	53829837	.	?	.	Parent=LTR_retrotransposon81									seq0	LTRharvest	long_terminal_repeat	52929713	52930158	.	?	.	Parent=LTR_retrotransposon81
seq0	LTRharvest	long_terminal_repeat	67316080	67316445	.	?	.	Parent=LTR_retrotransposon81									seq0	LTRharvest	long_terminal_repeat	53831934	53832464	.	?	.	Parent=LTR_retrotransposon81									seq0	LTRharvest	long_terminal_repeat	52942872	52943313	.	?	.	Parent=LTR_retrotransposon81
seq0	LTRharvest	target_site_duplication	67316446	67316449	.	?	.	Parent=repeat_region81									seq0	LTRharvest	target_site_duplication	53832465	53832468	.	?	.	Parent=repeat_region81									seq0	LTRharvest	target_site_duplication	52943314	52943317	.	?	.	Parent=repeat_region81
###																	###																	seq
seq0	LTRharvest	repeat_region	67389438	67404878	.	?	.	ID=repeat_region82									seq0	LTRharvest	repeat_region	55498652	55504518	.	?	.	ID=repeat_region82									seq0	LTRharvest	repeat_region	52969386	52977003	.	?	.	ID=repeat_region82
seq0	LTRharvest	target_site_duplication	67389438	67389441	.	?	.	Parent=repeat_region82									seq0	LTRharvest	target_site_duplication	55498652	55498655	.	?	.	Parent=repeat_region82									seq0	LTRharvest	target_site_duplication	52969386	52969389	.	?	.	Parent=repeat_region82
seq0	LTRharvest	LTR_retrotransposon	67389442	67404874	.	?	.	ID=LTR_retrotransposon82;Parent=repeat_region82;ltr_similarity=90.68;seq_number=0									seq0	LTRharvest	LTR_retrotransposon	55498656	55504514	.	?	.	ID=LTR_retrotransposon82;Parent=repeat_region82;ltr_similarity=97.34;seq_number=0									seq0	LTRharvest	LTR_retrotransposon	52969390	52976999	.	?	.	ID=LTR_retrotransposon82;Parent=repeat_region82;ltr_similarity=96.56;seq_number=0
seq0	LTRharvest	long_terminal_repeat	67389442	67390160	.	?	.	Parent=LTR_retrotransposon82									seq0	LTRharvest	long_terminal_repeat	55498656	55498918	.	?	.	Parent=LTR_retrotransposon82									seq0	LTRharvest	long_terminal_repeat	52969390	52969990	.	?	.	Parent=LTR_retrotransposon82
seq0	LTRharvest	long_terminal_repeat	67404172	67404874	.	?	.	Parent=LTR_retrotransposon82									seq0	LTRharvest	long_terminal_repeat	55504253	55504514	.	?	.	Parent=LTR_retrotransposon82									seq0	LTRharvest	long_terminal_repeat	52976389	52976999	.	?	.	Parent=LTR_retrotransposon82
seq0	LTRharvest	target_site_duplication	67404875	67404878	.	?	.	Parent=repeat_region82									seq0	LTRharvest	target_site_duplication	55504515	55504518	.	?	.	Parent=repeat_region82									seq0	LTRharvest	target_site_duplication	52977000	52977003	.	?	.	Parent=repeat_region82
###																	###																	seq
seq0	LTRharvest	repeat_region	68073586	68080448	.	?	.	ID=repeat_region83									seq0	LTRharvest	repeat_region	57340715	57347905	.	?	.	ID=repeat_region83									seq0	LTRharvest	repeat_region	54147696	54150936	.	?	.	ID=repeat_region83
seq0	LTRharvest	target_site_duplication	68073586	68073589	.	?	.	Parent=repeat_region83									seq0	LTRharvest	target_site_duplication	57340715	57340718	.	?	.	Parent=repeat_region83									seq0	LTRharvest	target_site_duplication	54147696	54147699	.	?	.	Parent=repeat_region83
seq0	LTRharvest	LTR_retrotransposon	68073590	68080444	.	?	.	ID=LTR_retrotransposon83;Parent=repeat_region83;ltr_similarity=91.22;seq_number=0									seq0	LTRharvest	LTR_retrotransposon	57340719	57347901	.	?	.	ID=LTR_retrotransposon83;Parent=repeat_region83;ltr_similarity=100.00;seq_number=0									seq0	LTRharvest	LTR_retrotransposon	54147700	54150932	.	?	.	ID=LTR_retrotransposon83;Parent=repeat_region83;ltr_similarity=90.03;seq_number=0
seq0	LTRharvest	long_terminal_repeat	68073590	68073732	.	?	.	Parent=LTR_retrotransposon83									seq0	LTRharvest	long_terminal_repeat	57340719	57341316	.	?	.	Parent=LTR_retrotransposon83									seq0	LTRharvest	long_terminal_repeat	54147700	54148287	.	?	.	Parent=LTR_retrotransposon83
seq0	LTRharvest	long_terminal_repeat	68080297	68080444	.	?	.	Parent=LTR_retrotransposon83									seq0	LTRharvest	long_terminal_repeat	57347304	57347901	.	?	.	Parent=LTR_retrotransposon83									seq0	LTRharvest	long_terminal_repeat	54150331	54150932	.	?	.	Parent=LTR_retrotransposon83
seq0	LTRharvest	target_site_duplication	68080445	68080448	.	?	.	Parent=repeat_region83									seq0	LTRharvest	target_site_duplication	57347902	57347905	.	?	.	Parent=repeat_region83									seq0	LTRharvest	target_site_duplication	54150933	54150936	.	?	.	Parent=repeat_region83
###																	###																	seq
seq0	LTRharvest	repeat_region	69593616	69598605	.	?	.	ID=repeat_region84									seq0	LTRharvest	repeat_region	58595508	58603824	.	?	.	ID=repeat_region84									seq0	LTRharvest	repeat_region	54907377	54914509	.	?	.	ID=repeat_region84
seq0	LTRharvest	target_site_duplication	69593616	69593619	.	?	.	Parent=repeat_region84									seq0	LTRharvest	target_site_duplication	58595508	58595511	.	?	.	Parent=repeat_region84									seq0	LTRharvest	target_site_duplication	54907377	54907380	.	?	.	Parent=repeat_region84
seq0	LTRharvest	LTR_retrotransposon	69593620	69598601	.	?	.	ID=LTR_retrotransposon84;Parent=repeat_region84;ltr_similarity=90.43;seq_number=0									seq0	LTRharvest	LTR_retrotransposon	58595512	58603820	.	?	.	ID=LTR_retrotransposon84;Parent=repeat_region84;ltr_similarity=99.02;seq_number=0									seq0	LTRharvest	LTR_retrotransposon	54907381	54914505	.	?	.	ID=LTR_retrotransposon84;Parent=repeat_region84;ltr_similarity=100.00;seq_number=0
seq0	LTRharvest	long_terminal_repeat	69593620	69594262	.	?	.	Parent=LTR_retrotransposon84									seq0	LTRharvest	long_terminal_repeat	58595512	58596122	.	?	.	Parent=LTR_retrotransposon84									seq0	LTRharvest	long_terminal_repeat	54907381	54907857	.	?	.	Parent=LTR_retrotransposon84
seq0	LTRharvest	long_terminal_repeat	69597954	69598601	.	?	.	Parent=LTR_retrotransposon84									seq0	LTRharvest	long_terminal_repeat	58603216	58603820	.	?	.	Parent=LTR_retrotransposon84									seq0	LTRharvest	long_terminal_repeat	54914029	54914505	.	?	.	Parent=LTR_retrotransposon84
seq0	LTRharvest	target_site_duplication	69598602	69598605	.	?	.	Parent=repeat_region84									seq0	LTRharvest	target_site_duplication	58603821	58603824	.	?	.	Parent=repeat_region84									seq0	LTRharvest	target_site_duplication	54914506	54914509	.	?	.	Parent=repeat_region84
###																	###																	seq
seq0	LTRharvest	repeat_region	70704708	70717648	.	?	.	ID=repeat_region85									seq0	LTRharvest	repeat_region	58737386	58738698	.	?	.	ID=repeat_region85									seq0	LTRharvest	repeat_region	58819902	58821240	.	?	.	ID=repeat_region85
seq0	LTRharvest	target_site_duplication	70704708	70704711	.	?	.	Parent=repeat_region85									seq0	LTRharvest	target_site_duplication	58737386	58737391	.	?	.	Parent=repeat_region85									seq0	LTRharvest	target_site_duplication	58819902	58819907	.	?	.	Parent=repeat_region85
seq0	LTRharvest	LTR_retrotransposon	70704712	70717644	.	?	.	ID=LTR_retrotransposon85;Parent=repeat_region85;ltr_similarity=98.36;seq_number=0									seq0	LTRharvest	LTR_retrotransposon	58737392	58738692	.	?	.	ID=LTR_retrotransposon85;Parent=repeat_region85;ltr_similarity=93.63;seq_number=0									seq0	LTRharvest	LTR_retrotransposon	58819908	58821234	.	?	.	ID=LTR_retrotransposon85;Parent=repeat_region85;ltr_similarity=96.50;seq_number=0
seq0	LTRharvest	long_terminal_repeat	70704712	70705377	.	?	.	Parent=LTR_retrotransposon85									seq0	LTRharvest	long_terminal_repeat	58737392	58737592	.	?	.	Parent=LTR_retrotransposon85									seq0	LTRharvest	long_terminal_repeat	58819908	58820164	.	?	.	Parent=LTR_retrotransposon85
seq0	LTRharvest	long_terminal_repeat	70716976	70717644	.	?	.	Parent=LTR_retrotransposon85									seq0	LTRharvest	long_terminal_repeat	58738489	58738692	.	?	.	Parent=LTR_retrotransposon85									seq0	LTRharvest	long_terminal_repeat	58820979	58821234	.	?	.	Parent=LTR_retrotransposon85
seq0	LTRharvest	target_site_duplication	70717645	70717648	.	?	.	Parent=repeat_region85									seq0	LTRharvest	target_site_duplication	58738693	58738698	.	?	.	Parent=repeat_region85									seq0	LTRharvest	target_site_duplication	58821235	58821240	.	?	.	Parent=repeat_region85
###																	###																	seq
seq0	LTRharvest	repeat_region	70740319	70747658	.	?	.	ID=repeat_region86									seq0	LTRharvest	repeat_region	59463649	59470732	.	?	.	ID=repeat_region86									seq0	LTRharvest	repeat_region	58825579	58832808	.	?	.	ID=repeat_region86
seq0	LTRharvest	target_site_duplication	70740319	70740322	.	?	.	Parent=repeat_region86									seq0	LTRharvest	target_site_duplication	59463649	59463652	.	?	.	Parent=repeat_region86									seq0	LTRharvest	target_site_duplication	58825579	58825582	.	?	.	Parent=repeat_region86
seq0	LTRharvest	LTR_retrotransposon	70740323	70747654	.	?	.	ID=LTR_retrotransposon86;Parent=repeat_region86;ltr_similarity=90.22;seq_number=0									seq0	LTRharvest	LTR_retrotransposon	59463653	59470728	.	?	.	ID=LTR_retrotransposon86;Parent=repeat_region86;ltr_similarity=98.94;seq_number=0									seq0	LTRharvest	LTR_retrotransposon	58825583	58832804	.	?	.	ID=LTR_retrotransposon86;Parent=repeat_region86;ltr_similarity=99.50;seq_number=0
seq0	LTRharvest	long_terminal_repeat	70740323	70740506	.	?	.	Parent=LTR_retrotransposon86									seq0	LTRharvest	long_terminal_repeat	59463653	59464217	.	?	.	Parent=LTR_retrotransposon86									seq0	LTRharvest	long_terminal_repeat	58825583	58826182	.	?	.	Parent=LTR_retrotransposon86
seq0	LTRharvest	long_terminal_repeat	70747478	70747654	.	?	.	Parent=LTR_retrotransposon86									seq0	LTRharvest	long_terminal_repeat	59470166	59470728	.	?	.	Parent=LTR_retrotransposon86									seq0	LTRharvest	long_terminal_repeat	58832207	58832804	.	?	.	Parent=LTR_retrotransposon86
seq0	LTRharvest	target_site_duplication	70747655	70747658	.	?	.	Parent=repeat_region86									seq0	LTRharvest	target_site_duplication	59470729	59470732	.	?	.	Parent=repeat_region86									seq0	LTRharvest	target_site_duplication	58832805	58832808	.	?	.	Parent=repeat_region86
###																	###																	seq
seq0	LTRharvest	repeat_region	71034481	71042298	.	?	.	ID=repeat_region87									seq0	LTRharvest	repeat_region	61835956	61843056	.	?	.	ID=repeat_region87									seq0	LTRharvest	repeat_region	59531252	59538214	.	?	.	ID=repeat_region87
seq0	LTRharvest	target_site_duplication	71034481	71034484	.	?	.	Parent=repeat_region87									seq0	LTRharvest	target_site_duplication	61835956	61835959	.	?	.	Parent=repeat_region87									seq0	LTRharvest	target_site_duplication	59531252	59531256	.	?	.	Parent=repeat_region87
seq0	LTRharvest	LTR_retrotransposon	71034485	71042294	.	?	.	ID=LTR_retrotransposon87;Parent=repeat_region87;ltr_similarity=90.38;seq_number=0									seq0	LTRharvest	LTR_retrotransposon	61835960	61843052	.	?	.	ID=LTR_retrotransposon87;Parent=repeat_region87;ltr_similarity=96.79;seq_number=0									seq0	LTRharvest	LTR_retrotransposon	59531257	59538209	.	?	.	ID=LTR_retrotransposon87;Parent=repeat_region87;ltr_similarity=100.00;seq_number=0
seq0	LTRharvest	long_terminal_repeat	71034485	71034723	.	?	.	Parent=LTR_retrotransposon87									seq0	LTRharvest	long_terminal_repeat	61835960	61836668	.	?	.	Parent=LTR_retrotransposon87									seq0	LTRharvest	long_terminal_repeat	59531257	59531956	.	?	.	Parent=LTR_retrotransposon87
seq0	LTRharvest	long_terminal_repeat	71042064	71042294	.	?	.	Parent=LTR_retrotransposon87									seq0	LTRharvest	long_terminal_repeat	61842337	61843052	.	?	.	Parent=LTR_retrotransposon87									seq0	LTRharvest	long_terminal_repeat	59537510	59538209	.	?	.	Parent=LTR_retrotransposon87
seq0	LTRharvest	target_site_duplication	71042295	71042298	.	?	.	Parent=repeat_region87									seq0	LTRharvest	target_site_duplication	61843053	61843056	.	?	.	Parent=repeat_region87									seq0	LTRharvest	target_site_duplication	59538210	59538214	.	?	.	Parent=repeat_region87
###																	###																	seq
seq0	LTRharvest	repeat_region	71088293	71094566	.	?	.	ID=repeat_region88									seq0	LTRharvest	repeat_region	62489802	62503348	.	?	.	ID=repeat_region88									seq0	LTRharvest	repeat_region	62389796	62403881	.	?	.	ID=repeat_region88
seq0	LTRharvest	target_site_duplication	71088293	71088296	.	?	.	Parent=repeat_region88									seq0	LTRharvest	target_site_duplication	62489802	62489805	.	?	.	Parent=repeat_region88									seq0	LTRharvest	target_site_duplication	62389796	62389799	.	?	.	Parent=repeat_region88
seq0	LTRharvest	LTR_retrotransposon	71088297	71094562	.	?	.	ID=LTR_retrotransposon88;Parent=repeat_region88;ltr_similarity=94.64;seq_number=0									seq0	LTRharvest	LTR_retrotransposon	62489806	62503344	.	?	.	ID=LTR_retrotransposon88;Parent=repeat_region88;ltr_similarity=91.18;seq_number=0									seq0	LTRharvest	LTR_retrotransposon	62389800	62403877	.	?	.	ID=LTR_retrotransposon88;Parent=repeat_region88;ltr_similarity=92.44;seq_number=0
seq0	LTRharvest	long_terminal_repeat	71088297	71088912	.	?	.	Parent=LTR_retrotransposon88									seq0	LTRharvest	long_terminal_repeat	62489806	62489934	.	?	.	Parent=LTR_retrotransposon88									seq0	LTRharvest	long_terminal_repeat	62389800	62390036	.	?	.	Parent=LTR_retrotransposon88
seq0	LTRharvest	long_terminal_repeat	71093970	71094562	.	?	.	Parent=LTR_retrotransposon88									seq0	LTRharvest	long_terminal_repeat	62503209	62503344	.	?	.	Parent=LTR_retrotransposon88									seq0	LTRharvest	long_terminal_repeat	62403640	62403877	.	?	.	Parent=LTR_retrotransposon88
seq0	LTRharvest	target_site_duplication	71094563	71094566	.	?	.	Parent=repeat_region88									seq0	LTRharvest	target_site_duplication	62503345	62503348	.	?	.	Parent=repeat_region88									seq0	LTRharvest	target_site_duplication	62403878	62403881	.	?	.	Parent=repeat_region88
###																	###																	seq
seq0	LTRharvest	repeat_region	71166109	71175703	.	?	.	ID=repeat_region89									seq0	LTRharvest	repeat_region	62941513	62949637	.	?	.	ID=repeat_region89									seq0	LTRharvest	repeat_region	62474935	62488568	.	?	.	ID=repeat_region89
seq0	LTRharvest	target_site_duplication	71166109	71166112	.	?	.	Parent=repeat_region89									seq0	LTRharvest	target_site_duplication	62941513	62941516	.	?	.	Parent=repeat_region89									seq0	LTRharvest	target_site_duplication	62474935	62474938	.	?	.	Parent=repeat_region89
seq0	LTRharvest	LTR_retrotransposon	71166113	71175699	.	?	.	ID=LTR_retrotransposon89;Parent=repeat_region89;ltr_similarity=90.04;seq_number=0									seq0	LTRharvest	LTR_retrotransposon	62941517	62949633	.	?	.	ID=LTR_retrotransposon89;Parent=repeat_region89;ltr_similarity=100.00;seq_number=0									seq0	LTRharvest	LTR_retrotransposon	62474939	62488564	.	?	.	ID=LTR_retrotransposon89;Parent=repeat_region89;ltr_similarity=91.18;seq_number=0
seq0	LTRharvest	long_terminal_repeat	71166113	71166601	.	?	.	Parent=LTR_retrotransposon89									seq0	LTRharvest	long_terminal_repeat	62941517	62942123	.	?	.	Parent=LTR_retrotransposon89									seq0	LTRharvest	long_terminal_repeat	62474939	62475067	.	?	.	Parent=LTR_retrotransposon89
seq0	LTRharvest	long_terminal_repeat	71175198	71175699	.	?	.	Parent=LTR_retrotransposon89									seq0	LTRharvest	long_terminal_repeat	62949027	62949633	.	?	.	Parent=LTR_retrotransposon89									seq0	LTRharvest	long_terminal_repeat	62488429	62488564	.	?	.	Parent=LTR_retrotransposon89
seq0	LTRharvest	target_site_duplication	71175700	71175703	.	?	.	Parent=repeat_region89									seq0	LTRharvest	target_site_duplication	62949634	62949637	.	?	.	Parent=repeat_region89									seq0	LTRharvest	target_site_duplication	62488565	62488568	.	?	.	Parent=repeat_region89
###																	###																	seq
seq0	LTRharvest	repeat_region	71366579	71381424	.	?	.	ID=repeat_region90									seq0	LTRharvest	repeat_region	63691994	63701174	.	?	.	ID=repeat_region90									seq0	LTRharvest	repeat_region	63824616	63825829	.	?	.	ID=repeat_region90
seq0	LTRharvest	target_site_duplication	71366579	71366582	.	?	.	Parent=repeat_region90									seq0	LTRharvest	target_site_duplication	63691994	63691997	.	?	.	Parent=repeat_region90									seq0	LTRharvest	target_site_duplication	63824616	63824620	.	?	.	Parent=repeat_region90
seq0	LTRharvest	LTR_retrotransposon	71366583	71381420	.	?	.	ID=LTR_retrotransposon90;Parent=repeat_region90;ltr_similarity=97.80;seq_number=0									seq0	LTRharvest	LTR_retrotransposon	63691998	63701170	.	?	.	ID=LTR_retrotransposon90;Parent=repeat_region90;ltr_similarity=99.83;seq_number=0									seq0	LTRharvest	LTR_retrotransposon	63824621	63825824	.	?	.	ID=LTR_retrotransposon90;Parent=repeat_region90;ltr_similarity=93.66;seq_number=0
seq0	LTRharvest	long_terminal_repeat	71366583	71367538	.	?	.	Parent=LTR_retrotransposon90									seq0	LTRharvest	long_terminal_repeat	63691998	63692570	.	?	.	Parent=LTR_retrotransposon90									seq0	LTRharvest	long_terminal_repeat	63824621	63824762	.	?	.	Parent=LTR_retrotransposon90
seq0	LTRharvest	long_terminal_repeat	71380477	71381420	.	?	.	Parent=LTR_retrotransposon90									seq0	LTRharvest	long_terminal_repeat	63700597	63701170	.	?	.	Parent=LTR_retrotransposon90									seq0	LTRharvest	long_terminal_repeat	63825686	63825824	.	?	.	Parent=LTR_retrotransposon90
seq0	LTRharvest	target_site_duplication	71381421	71381424	.	?	.	Parent=repeat_region90									seq0	LTRharvest	target_site_duplication	63701171	63701174	.	?	.	Parent=repeat_region90									seq0	LTRharvest	target_site_duplication	63825825	63825829	.	?	.	Parent=repeat_region90
###																	###																	seq
seq0	LTRharvest	repeat_region	71554864	71570154	.	?	.	ID=repeat_region91									seq0	LTRharvest	repeat_region	63979492	63980695	.	?	.	ID=repeat_region91									seq0	LTRharvest	repeat_region	64018186	64025582	.	?	.	ID=repeat_region91
seq0	LTRharvest	target_site_duplication	71554864	71554867	.	?	.	Parent=repeat_region91									seq0	LTRharvest	target_site_duplication	63979492	63979496	.	?	.	Parent=repeat_region91									seq0	LTRharvest	target_site_duplication	64018186	64018189	.	?	.	Parent=repeat_region91
seq0	LTRharvest	LTR_retrotransposon	71554868	71570150	.	?	.	ID=LTR_retrotransposon91;Parent=repeat_region91;ltr_similarity=92.83;seq_number=0									seq0	LTRharvest	LTR_retrotransposon	63979497	63980690	.	?	.	ID=LTR_retrotransposon91;Parent=repeat_region91;ltr_similarity=92.96;seq_number=0									seq0	LTRharvest	LTR_retrotransposon	64018190	64025578	.	?	.	ID=LTR_retrotransposon91;Parent=repeat_region91;ltr_similarity=99.31;seq_number=0
seq0	LTRharvest	long_terminal_repeat	71554868	71555327	.	?	.	Parent=LTR_retrotransposon91									seq0	LTRharvest	long_terminal_repeat	63979497	63979638	.	?	.	Parent=LTR_retrotransposon91									seq0	LTRharvest	long_terminal_repeat	64018190	64018762	.	?	.	Parent=LTR_retrotransposon91
seq0	LTRharvest	long_terminal_repeat	71569701	71570150	.	?	.	Parent=LTR_retrotransposon91									seq0	LTRharvest	long_terminal_repeat	63980552	63980690	.	?	.	Parent=LTR_retrotransposon91									seq0	LTRharvest	long_terminal_repeat	64025002	64025578	.	?	.	Parent=LTR_retrotransposon91
seq0	LTRharvest	target_site_duplication	71570151	71570154	.	?	.	Parent=repeat_region91									seq0	LTRharvest	target_site_duplication	63980691	63980695	.	?	.	Parent=repeat_region91									seq0	LTRharvest	target_site_duplication	64025579	64025582	.	?	.	Parent=repeat_region91
###																	###																	seq
seq0	LTRharvest	repeat_region	72745163	72757114	.	?	.	ID=repeat_region92									seq0	LTRharvest	repeat_region	66555082	66563191	.	?	.	ID=repeat_region92									seq0	LTRharvest	repeat_region	66634788	66638699	.	?	.	ID=repeat_region92
seq0	LTRharvest	target_site_duplication	72745163	72745168	.	?	.	Parent=repeat_region92									seq0	LTRharvest	target_site_duplication	66555082	66555085	.	?	.	Parent=repeat_region92									seq0	LTRharvest	target_site_duplication	66634788	66634791	.	?	.	Parent=repeat_region92
seq0	LTRharvest	LTR_retrotransposon	72745169	72757108	.	?	.	ID=LTR_retrotransposon92;Parent=repeat_region92;ltr_similarity=90.00;seq_number=0									seq0	LTRharvest	LTR_retrotransposon	66555086	66563187	.	?	.	ID=LTR_retrotransposon92;Parent=repeat_region92;ltr_similarity=91.11;seq_number=0									seq0	LTRharvest	LTR_retrotransposon	66634792	66638695	.	?	.	ID=LTR_retrotransposon92;Parent=repeat_region92;ltr_similarity=99.23;seq_number=0
seq0	LTRharvest	long_terminal_repeat	72745169	72745528	.	?	.	Parent=LTR_retrotransposon92									seq0	LTRharvest	long_terminal_repeat	66555086	66555265	.	?	.	Parent=LTR_retrotransposon92									seq0	LTRharvest	long_terminal_repeat	66634792	66635179	.	?	.	Parent=LTR_retrotransposon92
seq0	LTRharvest	long_terminal_repeat	72756752	72757108	.	?	.	Parent=LTR_retrotransposon92									seq0	LTRharvest	long_terminal_repeat	66563013	66563187	.	?	.	Parent=LTR_retrotransposon92									seq0	LTRharvest	long_terminal_repeat	66638310	66638695	.	?	.	Parent=LTR_retrotransposon92
seq0	LTRharvest	target_site_duplication	72757109	72757114	.	?	.	Parent=repeat_region92									seq0	LTRharvest	target_site_duplication	66563188	66563191	.	?	.	Parent=repeat_region92									seq0	LTRharvest	target_site_duplication	66638696	66638699	.	?	.	Parent=repeat_region92
###																	###																	seq
seq0	LTRharvest	repeat_region	72895831	72900416	.	?	.	ID=repeat_region93									seq0	LTRharvest	repeat_region	67269682	67282050	.	?	.	ID=repeat_region93									seq0	LTRharvest	repeat_region	67124722	67137086	.	?	.	ID=repeat_region93
seq0	LTRharvest	target_site_duplication	72895831	72895834	.	?	.	Parent=repeat_region93									seq0	LTRharvest	target_site_duplication	67269682	67269685	.	?	.	Parent=repeat_region93									seq0	LTRharvest	target_site_duplication	67124722	67124725	.	?	.	Parent=repeat_region93
seq0	LTRharvest	LTR_retrotransposon	72895835	72900412	.	?	.	ID=LTR_retrotransposon93;Parent=repeat_region93;ltr_similarity=93.68;seq_number=0									seq0	LTRharvest	LTR_retrotransposon	67269686	67282046	.	?	.	ID=LTR_retrotransposon93;Parent=repeat_region93;ltr_similarity=90.72;seq_number=0									seq0	LTRharvest	LTR_retrotransposon	67124726	67137082	.	?	.	ID=LTR_retrotransposon93;Parent=repeat_region93;ltr_similarity=91.07;seq_number=0
seq0	LTRharvest	long_terminal_repeat	72895835	72896008	.	?	.	Parent=LTR_retrotransposon93									seq0	LTRharvest	long_terminal_repeat	67269686	67269973	.	?	.	Parent=LTR_retrotransposon93									seq0	LTRharvest	long_terminal_repeat	67124726	67125013	.	?	.	Parent=LTR_retrotransposon93
seq0	LTRharvest	long_terminal_repeat	72900248	72900412	.	?	.	Parent=LTR_retrotransposon93									seq0	LTRharvest	long_terminal_repeat	67281756	67282046	.	?	.	Parent=LTR_retrotransposon93									seq0	LTRharvest	long_terminal_repeat	67136792	67137082	.	?	.	Parent=LTR_retrotransposon93
seq0	LTRharvest	target_site_duplication	72900413	72900416	.	?	.	Parent=repeat_region93									seq0	LTRharvest	target_site_duplication	67282047	67282050	.	?	.	Parent=repeat_region93									seq0	LTRharvest	target_site_duplication	67137083	67137086	.	?	.	Parent=repeat_region93
###																	###																	seq
seq0	LTRharvest	repeat_region	72970563	72977703	.	?	.	ID=repeat_region94									seq0	LTRharvest	repeat_region	68024162	68029162	.	?	.	ID=repeat_region94									seq0	LTRharvest	repeat_region	67878991	67883991	.	?	.	ID=repeat_region94
seq0	LTRharvest	target_site_duplication	72970563	72970566	.	?	.	Parent=repeat_region94									seq0	LTRharvest	target_site_duplication	68024162	68024166	.	?	.	Parent=repeat_region94									seq0	LTRharvest	target_site_duplication	67878991	67878995	.	?	.	Parent=repeat_region94
seq0	LTRharvest	LTR_retrotransposon	72970567	72977699	.	?	.	ID=LTR_retrotransposon94;Parent=repeat_region94;ltr_similarity=97.16;seq_number=0									seq0	LTRharvest	LTR_retrotransposon	68024167	68029157	.	?	.	ID=LTR_retrotransposon94;Parent=repeat_region94;ltr_similarity=100.00;seq_number=0									seq0	LTRharvest	LTR_retrotransposon	67878996	67883986	.	?	.	ID=LTR_retrotransposon94;Parent=repeat_region94;ltr_similarity=100.00;seq_number=0
seq0	LTRharvest	long_terminal_repeat	72970567	72971059	.	?	.	Parent=LTR_retrotransposon94									seq0	LTRharvest	long_terminal_repeat	68024167	68024534	.	?	.	Parent=LTR_retrotransposon94									seq0	LTRharvest	long_terminal_repeat	67878996	67879363	.	?	.	Parent=LTR_retrotransposon94
seq0	LTRharvest	long_terminal_repeat	72977212	72977699	.	?	.	Parent=LTR_retrotransposon94									seq0	LTRharvest	long_terminal_repeat	68028790	68029157	.	?	.	Parent=LTR_retrotransposon94									seq0	LTRharvest	long_terminal_repeat	67883619	67883986	.	?	.	Parent=LTR_retrotransposon94
seq0	LTRharvest	target_site_duplication	72977700	72977703	.	?	.	Parent=repeat_region94									seq0	LTRharvest	target_site_duplication	68029158	68029162	.	?	.	Parent=repeat_region94									seq0	LTRharvest	target_site_duplication	67883987	67883991	.	?	.	Parent=repeat_region94
###																	###																	seq
seq0	LTRharvest	repeat_region	73052689	73057968	.	?	.	ID=repeat_region95									seq0	LTRharvest	repeat_region	68152397	68153622	.	?	.	ID=repeat_region95									seq0	LTRharvest	repeat_region	67997202	68003324	.	?	.	ID=repeat_region95
seq0	LTRharvest	target_site_duplication	73052689	73052692	.	?	.	Parent=repeat_region95									seq0	LTRharvest	target_site_duplication	68152397	68152400	.	?	.	Parent=repeat_region95									seq0	LTRharvest	target_site_duplication	67997202	67997205	.	?	.	Parent=repeat_region95
seq0	LTRharvest	LTR_retrotransposon	73052693	73057964	.	?	.	ID=LTR_retrotransposon95;Parent=repeat_region95;ltr_similarity=98.94;seq_number=0									seq0	LTRharvest	LTR_retrotransposon	68152401	68153618	.	?	.	ID=LTR_retrotransposon95;Parent=repeat_region95;ltr_similarity=92.17;seq_number=0									seq0	LTRharvest	LTR_retrotransposon	67997206	68003320	.	?	.	ID=LTR_retrotransposon95;Parent=repeat_region95;ltr_similarity=93.88;seq_number=0
seq0	LTRharvest	long_terminal_repeat	73052693	73053067	.	?	.	Parent=LTR_retrotransposon95									seq0	LTRharvest	long_terminal_repeat	68152401	68152614	.	?	.	Parent=LTR_retrotransposon95									seq0	LTRharvest	long_terminal_repeat	67997206	67997347	.	?	.	Parent=LTR_retrotransposon95
seq0	LTRharvest	long_terminal_repeat	73057589	73057964	.	?	.	Parent=LTR_retrotransposon95									seq0	LTRharvest	long_terminal_repeat	68153402	68153618	.	?	.	Parent=LTR_retrotransposon95									seq0	LTRharvest	long_terminal_repeat	68003174	68003320	.	?	.	Parent=LTR_retrotransposon95
seq0	LTRharvest	target_site_duplication	73057965	73057968	.	?	.	Parent=repeat_region95									seq0	LTRharvest	target_site_duplication	68153619	68153622	.	?	.	Parent=repeat_region95									seq0	LTRharvest	target_site_duplication	68003321	68003324	.	?	.	Parent=repeat_region95
###																	###																	seq
seq0	LTRharvest	repeat_region	73084906	73091170	.	?	.	ID=repeat_region96									seq0	LTRharvest	repeat_region	68190666	68197888	.	?	.	ID=repeat_region96									seq0	LTRharvest	repeat_region	68076778	68079660	.	?	.	ID=repeat_region96
seq0	LTRharvest	target_site_duplication	73084906	73084909	.	?	.	Parent=repeat_region96									seq0	LTRharvest	target_site_duplication	68190666	68190669	.	?	.	Parent=repeat_region96									seq0	LTRharvest	target_site_duplication	68076778	68076781	.	?	.	Parent=repeat_region96
seq0	LTRharvest	LTR_retrotransposon	73084910	73091166	.	?	.	ID=LTR_retrotransposon96;Parent=repeat_region96;ltr_similarity=96.94;seq_number=0									seq0	LTRharvest	LTR_retrotransposon	68190670	68197884	.	?	.	ID=LTR_retrotransposon96;Parent=repeat_region96;ltr_similarity=90.42;seq_number=0									seq0	LTRharvest	LTR_retrotransposon	68076782	68079656	.	?	.	ID=LTR_retrotransposon96;Parent=repeat_region96;ltr_similarity=92.78;seq_number=0
seq0	LTRharvest	long_terminal_repeat	73084910	73085294	.	?	.	Parent=LTR_retrotransposon96									seq0	LTRharvest	long_terminal_repeat	68190670	68190999	.	?	.	Parent=LTR_retrotransposon96									seq0	LTRharvest	long_terminal_repeat	68076782	68076965	.	?	.	Parent=LTR_retrotransposon96
seq0	LTRharvest	long_terminal_repeat	73090775	73091166	.	?	.	Parent=LTR_retrotransposon96									seq0	LTRharvest	long_terminal_repeat	68197551	68197884	.	?	.	Parent=LTR_retrotransposon96									seq0	LTRharvest	long_terminal_repeat	68079463	68079656	.	?	.	Parent=LTR_retrotransposon96
seq0	LTRharvest	target_site_duplication	73091167	73091170	.	?	.	Parent=repeat_region96									seq0	LTRharvest	target_site_duplication	68197885	68197888	.	?	.	Parent=repeat_region96									seq0	LTRharvest	target_site_duplication	68079657	68079660	.	?	.	Parent=repeat_region96
###																	###																	seq
seq0	LTRharvest	repeat_region	73354034	73355599	.	?	.	ID=repeat_region97									seq0	LTRharvest	repeat_region	68267156	68270042	.	?	.	ID=repeat_region97									seq0	LTRharvest	repeat_region	68280010	68282631	.	?	.	ID=repeat_region97
seq0	LTRharvest	target_site_duplication	73354034	73354039	.	?	.	Parent=repeat_region97									seq0	LTRharvest	target_site_duplication	68267156	68267159	.	?	.	Parent=repeat_region97									seq0	LTRharvest	target_site_duplication	68280010	68280013	.	?	.	Parent=repeat_region97
seq0	LTRharvest	LTR_retrotransposon	73354040	73355593	.	?	.	ID=LTR_retrotransposon97;Parent=repeat_region97;ltr_similarity=90.67;seq_number=0									seq0	LTRharvest	LTR_retrotransposon	68267160	68270038	.	?	.	ID=LTR_retrotransposon97;Parent=repeat_region97;ltr_similarity=92.78;seq_number=0									seq0	LTRharvest	LTR_retrotransposon	68280014	68282627	.	?	.	ID=LTR_retrotransposon97;Parent=repeat_region97;ltr_similarity=90.24;seq_number=0
seq0	LTRharvest	long_terminal_repeat	73354040	73354531	.	?	.	Parent=LTR_retrotransposon97									seq0	LTRharvest	long_terminal_repeat	68267160	68267343	.	?	.	Parent=LTR_retrotransposon97									seq0	LTRharvest	long_terminal_repeat	68280014	68280392	.	?	.	Parent=LTR_retrotransposon97
seq0	LTRharvest	long_terminal_repeat	73355101	73355593	.	?	.	Parent=LTR_retrotransposon97									seq0	LTRharvest	long_terminal_repeat	68269845	68270038	.	?	.	Parent=LTR_retrotransposon97									seq0	LTRharvest	long_terminal_repeat	68282262	68282627	.	?	.	Parent=LTR_retrotransposon97
seq0	LTRharvest	target_site_duplication	73355594	73355599	.	?	.	Parent=repeat_region97									seq0	LTRharvest	target_site_duplication	68270039	68270042	.	?	.	Parent=repeat_region97									seq0	LTRharvest	target_site_duplication	68282628	68282631	.	?	.	Parent=repeat_region97
###																	###																	seq
seq0	LTRharvest	repeat_region	73427474	73434464	.	?	.	ID=repeat_region98									seq0	LTRharvest	repeat_region	68545105	68560537	.	?	.	ID=repeat_region98									seq0	LTRharvest	repeat_region	68355599	68371073	.	?	.	ID=repeat_region98
seq0	LTRharvest	target_site_duplication	73427474	73427477	.	?	.	Parent=repeat_region98									seq0	LTRharvest	target_site_duplication	68545105	68545108	.	?	.	Parent=repeat_region98									seq0	LTRharvest	target_site_duplication	68355599	68355603	.	?	.	Parent=repeat_region98
seq0	LTRharvest	LTR_retrotransposon	73427478	73434460	.	?	.	ID=LTR_retrotransposon98;Parent=repeat_region98;ltr_similarity=98.98;seq_number=0									seq0	LTRharvest	LTR_retrotransposon	68545109	68560533	.	?	.	ID=LTR_retrotransposon98;Parent=repeat_region98;ltr_similarity=90.68;seq_number=0									seq0	LTRharvest	LTR_retrotransposon	68355604	68371068	.	?	.	ID=LTR_retrotransposon98;Parent=repeat_region98;ltr_similarity=93.15;seq_number=0
seq0	LTRharvest	long_terminal_repeat	73427478	73428358	.	?	.	Parent=LTR_retrotransposon98									seq0	LTRharvest	long_terminal_repeat	68545109	68545827	.	?	.	Parent=LTR_retrotransposon98									seq0	LTRharvest	long_terminal_repeat	68355604	68356329	.	?	.	Parent=LTR_retrotransposon98
seq0	LTRharvest	long_terminal_repeat	73433577	73434460	.	?	.	Parent=LTR_retrotransposon98									seq0	LTRharvest	long_terminal_repeat	68559831	68560533	.	?	.	Parent=LTR_retrotransposon98									seq0	LTRharvest	long_terminal_repeat	68370339	68371068	.	?	.	Parent=LTR_retrotransposon98
seq0	LTRharvest	target_site_duplication	73434461	73434464	.	?	.	Parent=repeat_region98									seq0	LTRharvest	target_site_duplication	68560534	68560537	.	?	.	Parent=repeat_region98									seq0	LTRharvest	target_site_duplication	68371069	68371073	.	?	.	Parent=repeat_region98
###																	###																	seq
seq0	LTRharvest	repeat_region	73611672	73626039	.	?	.	ID=repeat_region99									seq0	LTRharvest	repeat_region	69231099	69237961	.	?	.	ID=repeat_region99									seq0	LTRharvest	repeat_region	69039259	69046121	.	?	.	ID=repeat_region99
seq0	LTRharvest	target_site_duplication	73611672	73611677	.	?	.	Parent=repeat_region99									seq0	LTRharvest	target_site_duplication	69231099	69231102	.	?	.	Parent=repeat_region99									seq0	LTRharvest	target_site_duplication	69039259	69039262	.	?	.	Parent=repeat_region99
seq0	LTRharvest	LTR_retrotransposon	73611678	73626033	.	?	.	ID=LTR_retrotransposon99;Parent=repeat_region99;ltr_similarity=92.00;seq_number=0									seq0	LTRharvest	LTR_retrotransposon	69231103	69237957	.	?	.	ID=LTR_retrotransposon99;Parent=repeat_region99;ltr_similarity=91.22;seq_number=0									seq0	LTRharvest	LTR_retrotransposon	69039263	69046117	.	?	.	ID=LTR_retrotransposon99;Parent=repeat_region99;ltr_similarity=91.22;seq_number=0
seq0	LTRharvest	long_terminal_repeat	73611678	73611927	.	?	.	Parent=LTR_retrotransposon99									seq0	LTRharvest	long_terminal_repeat	69231103	69231245	.	?	.	Parent=LTR_retrotransposon99									seq0	LTRharvest	long_terminal_repeat	69039263	69039405	.	?	.	Parent=LTR_retrotransposon99
seq0	LTRharvest	long_terminal_repeat	73625798	73626033	.	?	.	Parent=LTR_retrotransposon99									seq0	LTRharvest	long_terminal_repeat	69237810	69237957	.	?	.	Parent=LTR_retrotransposon99									seq0	LTRharvest	long_terminal_repeat	69045970	69046117	.	?	.	Parent=LTR_retrotransposon99
seq0	LTRharvest	target_site_duplication	73626034	73626039	.	?	.	Parent=repeat_region99									seq0	LTRharvest	target_site_duplication	69237958	69237961	.	?	.	Parent=repeat_region99									seq0	LTRharvest	target_site_duplication	69046118	69046121	.	?	.	Parent=repeat_region99
###																	###																	seq
seq0	LTRharvest	repeat_region	73887223	73894180	.	?	.	ID=repeat_region100									seq0	LTRharvest	repeat_region	70751593	70756592	.	?	.	ID=repeat_region100									seq0	LTRharvest	repeat_region	70561372	70566366	.	?	.	ID=repeat_region100
seq0	LTRharvest	target_site_duplication	73887223	73887226	.	?	.	Parent=repeat_region100									seq0	LTRharvest	target_site_duplication	70751593	70751596	.	?	.	Parent=repeat_region100									seq0	LTRharvest	target_site_duplication	70561372	70561375	.	?	.	Parent=repeat_region100
seq0	LTRharvest	LTR_retrotransposon	73887227	73894176	.	?	.	ID=LTR_retrotransposon100;Parent=repeat_region100;ltr_similarity=99.79;seq_number=0									seq0	LTRharvest	LTR_retrotransposon	70751597	70756588	.	?	.	ID=LTR_retrotransposon100;Parent=repeat_region100;ltr_similarity=90.43;seq_number=0									seq0	LTRharvest	LTR_retrotransposon	70561376	70566362	.	?	.	ID=LTR_retrotransposon100;Parent=repeat_region100;ltr_similarity=90.43;seq_number=0
seq0	LTRharvest	long_terminal_repeat	73887227	73887699	.	?	.	Parent=LTR_retrotransposon100									seq0	LTRharvest	long_terminal_repeat	70751597	70752239	.	?	.	Parent=LTR_retrotransposon100									seq0	LTRharvest	long_terminal_repeat	70561376	70562018	.	?	.	Parent=LTR_retrotransposon100
seq0	LTRharvest	long_terminal_repeat	73893705	73894176	.	?	.	Parent=LTR_retrotransposon100									seq0	LTRharvest	long_terminal_repeat	70755941	70756588	.	?	.	Parent=LTR_retrotransposon100									seq0	LTRharvest	long_terminal_repeat	70565715	70566362	.	?	.	Parent=LTR_retrotransposon100
seq0	LTRharvest	target_site_duplication	73894177	73894180	.	?	.	Parent=repeat_region100									seq0	LTRharvest	target_site_duplication	70756589	70756592	.	?	.	Parent=repeat_region100									seq0	LTRharvest	target_site_duplication	70566363	70566366	.	?	.	Parent=repeat_region100
###																	###																	seq
seq0	LTRharvest	repeat_region	73894926	73902054	.	?	.	ID=repeat_region101									seq0	LTRharvest	repeat_region	71862758	71875699	.	?	.	ID=repeat_region101									seq0	LTRharvest	repeat_region	70659372	70668489	.	?	.	ID=repeat_region101
seq0	LTRharvest	target_site_duplication	73894926	73894929	.	?	.	Parent=repeat_region101									seq0	LTRharvest	target_site_duplication	71862758	71862761	.	?	.	Parent=repeat_region101									seq0	LTRharvest	target_site_duplication	70659372	70659375	.	?	.	Parent=repeat_region101
seq0	LTRharvest	LTR_retrotransposon	73894930	73902050	.	?	.	ID=LTR_retrotransposon101;Parent=repeat_region101;ltr_similarity=98.12;seq_number=0									seq0	LTRharvest	LTR_retrotransposon	71862762	71875695	.	?	.	ID=LTR_retrotransposon101;Parent=repeat_region101;ltr_similarity=98.36;seq_number=0									seq0	LTRharvest	LTR_retrotransposon	70659376	70668485	.	?	.	ID=LTR_retrotransposon101;Parent=repeat_region101;ltr_similarity=91.67;seq_number=0
seq0	LTRharvest	long_terminal_repeat	73894930	73895409	.	?	.	Parent=LTR_retrotransposon101									seq0	LTRharvest	long_terminal_repeat	71862762	71863427	.	?	.	Parent=LTR_retrotransposon101									seq0	LTRharvest	long_terminal_repeat	70659376	70659482	.	?	.	Parent=LTR_retrotransposon101
seq0	LTRharvest	long_terminal_repeat	73901574	73902050	.	?	.	Parent=LTR_retrotransposon101									seq0	LTRharvest	long_terminal_repeat	71875026	71875695	.	?	.	Parent=LTR_retrotransposon101									seq0	LTRharvest	long_terminal_repeat	70668378	70668485	.	?	.	Parent=LTR_retrotransposon101
seq0	LTRharvest	target_site_duplication	73902051	73902054	.	?	.	Parent=repeat_region101									seq0	LTRharvest	target_site_duplication	71875696	71875699	.	?	.	Parent=repeat_region101									seq0	LTRharvest	target_site_duplication	70668486	70668489	.	?	.	Parent=repeat_region101
###																	###																	seq
seq0	LTRharvest	repeat_region	74892590	74897579	.	?	.	ID=repeat_region102									seq0	LTRharvest	repeat_region	72201697	72209514	.	?	.	ID=repeat_region102									seq0	LTRharvest	repeat_region	71672555	71685497	.	?	.	ID=repeat_region102
seq0	LTRharvest	target_site_duplication	74892590	74892593	.	?	.	Parent=repeat_region102									seq0	LTRharvest	target_site_duplication	72201697	72201700	.	?	.	Parent=repeat_region102									seq0	LTRharvest	target_site_duplication	71672555	71672558	.	?	.	Parent=repeat_region102
seq0	LTRharvest	LTR_retrotransposon	74892594	74897575	.	?	.	ID=LTR_retrotransposon102;Parent=repeat_region102;ltr_similarity=93.64;seq_number=0									seq0	LTRharvest	LTR_retrotransposon	72201701	72209510	.	?	.	ID=LTR_retrotransposon102;Parent=repeat_region102;ltr_similarity=90.38;seq_number=0									seq0	LTRharvest	LTR_retrotransposon	71672559	71685493	.	?	.	ID=LTR_retrotransposon102;Parent=repeat_region102;ltr_similarity=98.36;seq_number=0
seq0	LTRharvest	long_terminal_repeat	74892594	74892703	.	?	.	Parent=LTR_retrotransposon102									seq0	LTRharvest	long_terminal_repeat	72201701	72201939	.	?	.	Parent=LTR_retrotransposon102									seq0	LTRharvest	long_terminal_repeat	71672559	71673224	.	?	.	Parent=LTR_retrotransposon102
seq0	LTRharvest	long_terminal_repeat	74897470	74897575	.	?	.	Parent=LTR_retrotransposon102									seq0	LTRharvest	long_terminal_repeat	72209280	72209510	.	?	.	Parent=LTR_retrotransposon102									seq0	LTRharvest	long_terminal_repeat	71684824	71685493	.	?	.	Parent=LTR_retrotransposon102
seq0	LTRharvest	target_site_duplication	74897576	74897579	.	?	.	Parent=repeat_region102									seq0	LTRharvest	target_site_duplication	72209511	72209514	.	?	.	Parent=repeat_region102									seq0	LTRharvest	target_site_duplication	71685494	71685497	.	?	.	Parent=repeat_region102
###																	###																	seq
seq0	LTRharvest	repeat_region	75653029	75661423	.	?	.	ID=repeat_region103									seq0	LTRharvest	repeat_region	72255484	72261759	.	?	.	ID=repeat_region103									seq0	LTRharvest	repeat_region	72011354	72019171	.	?	.	ID=repeat_region103
seq0	LTRharvest	target_site_duplication	75653029	75653032	.	?	.	Parent=repeat_region103									seq0	LTRharvest	target_site_duplication	72255484	72255487	.	?	.	Parent=repeat_region103									seq0	LTRharvest	target_site_duplication	72011354	72011357	.	?	.	Parent=repeat_region103
seq0	LTRharvest	LTR_retrotransposon	75653033	75661419	.	?	.	ID=LTR_retrotransposon103;Parent=repeat_region103;ltr_similarity=92.53;seq_number=0									seq0	LTRharvest	LTR_retrotransposon	72255488	72261755	.	?	.	ID=LTR_retrotransposon103;Parent=repeat_region103;ltr_similarity=94.81;seq_number=0									seq0	LTRharvest	LTR_retrotransposon	72011358	72019167	.	?	.	ID=LTR_retrotransposon103;Parent=repeat_region103;ltr_similarity=90.38;seq_number=0
seq0	LTRharvest	long_terminal_repeat	75653033	75653380	.	?	.	Parent=LTR_retrotransposon103									seq0	LTRharvest	long_terminal_repeat	72255488	72256103	.	?	.	Parent=LTR_retrotransposon103									seq0	LTRharvest	long_terminal_repeat	72011358	72011596	.	?	.	Parent=LTR_retrotransposon103
seq0	LTRharvest	long_terminal_repeat	75661079	75661419	.	?	.	Parent=LTR_retrotransposon103									seq0	LTRharvest	long_terminal_repeat	72261163	72261755	.	?	.	Parent=LTR_retrotransposon103									seq0	LTRharvest	long_terminal_repeat	72018937	72019167	.	?	.	Parent=LTR_retrotransposon103
seq0	LTRharvest	target_site_duplication	75661420	75661423	.	?	.	Parent=repeat_region103									seq0	LTRharvest	target_site_duplication	72261756	72261759	.	?	.	Parent=repeat_region103									seq0	LTRharvest	target_site_duplication	72019168	72019171	.	?	.	Parent=repeat_region103
###																	###																	seq
seq0	LTRharvest	repeat_region	77346997	77353993	.	?	.	ID=repeat_region104									seq0	LTRharvest	repeat_region	72333323	72342921	.	?	.	ID=repeat_region104									seq0	LTRharvest	repeat_region	72065147	72071422	.	?	.	ID=repeat_region104
seq0	LTRharvest	target_site_duplication	77346997	77347000	.	?	.	Parent=repeat_region104									seq0	LTRharvest	target_site_duplication	72333323	72333326	.	?	.	Parent=repeat_region104									seq0	LTRharvest	target_site_duplication	72065147	72065150	.	?	.	Parent=repeat_region104
seq0	LTRharvest	LTR_retrotransposon	77347001	77353989	.	?	.	ID=LTR_retrotransposon104;Parent=repeat_region104;ltr_similarity=97.31;seq_number=0									seq0	LTRharvest	LTR_retrotransposon	72333327	72342917	.	?	.	ID=LTR_retrotransposon104;Parent=repeat_region104;ltr_similarity=90.04;seq_number=0									seq0	LTRharvest	LTR_retrotransposon	72065151	72071418	.	?	.	ID=LTR_retrotransposon104;Parent=repeat_region104;ltr_similarity=94.64;seq_number=0
seq0	LTRharvest	long_terminal_repeat	77347001	77347484	.	?	.	Parent=LTR_retrotransposon104									seq0	LTRharvest	long_terminal_repeat	72333327	72333815	.	?	.	Parent=LTR_retrotransposon104									seq0	LTRharvest	long_terminal_repeat	72065151	72065766	.	?	.	Parent=LTR_retrotransposon104
seq0	LTRharvest	long_terminal_repeat	77353515	77353989	.	?	.	Parent=LTR_retrotransposon104									seq0	LTRharvest	long_terminal_repeat	72342416	72342917	.	?	.	Parent=LTR_retrotransposon104									seq0	LTRharvest	long_terminal_repeat	72070826	72071418	.	?	.	Parent=LTR_retrotransposon104
seq0	LTRharvest	target_site_duplication	77353990	77353993	.	?	.	Parent=repeat_region104									seq0	LTRharvest	target_site_duplication	72342918	72342921	.	?	.	Parent=repeat_region104									seq0	LTRharvest	target_site_duplication	72071419	72071422	.	?	.	Parent=repeat_region104
###																	###																	seq
seq0	LTRharvest	repeat_region	77730903	77740110	.	?	.	ID=repeat_region105									seq0	LTRharvest	repeat_region	72533044	72547889	.	?	.	ID=repeat_region105									seq0	LTRharvest	repeat_region	72142964	72152558	.	?	.	ID=repeat_region105
seq0	LTRharvest	target_site_duplication	77730903	77730906	.	?	.	Parent=repeat_region105									seq0	LTRharvest	target_site_duplication	72533044	72533047	.	?	.	Parent=repeat_region105									seq0	LTRharvest	target_site_duplication	72142964	72142967	.	?	.	Parent=repeat_region105
seq0	LTRharvest	LTR_retrotransposon	77730907	77740106	.	?	.	ID=LTR_retrotransposon105;Parent=repeat_region105;ltr_similarity=96.97;seq_number=0									seq0	LTRharvest	LTR_retrotransposon	72533048	72547885	.	?	.	ID=LTR_retrotransposon105;Parent=repeat_region105;ltr_similarity=97.91;seq_number=0									seq0	LTRharvest	LTR_retrotransposon	72142968	72152554	.	?	.	ID=LTR_retrotransposon105;Parent=repeat_region105;ltr_similarity=90.04;seq_number=0
seq0	LTRharvest	long_terminal_repeat	77730907	77731566	.	?	.	Parent=LTR_retrotransposon105									seq0	LTRharvest	long_terminal_repeat	72533048	72534003	.	?	.	Parent=LTR_retrotransposon105									seq0	LTRharvest	long_terminal_repeat	72142968	72143456	.	?	.	Parent=LTR_retrotransposon105
seq0	LTRharvest	long_terminal_repeat	77739452	77740106	.	?	.	Parent=LTR_retrotransposon105									seq0	LTRharvest	long_terminal_repeat	72546942	72547885	.	?	.	Parent=LTR_retrotransposon105									seq0	LTRharvest	long_terminal_repeat	72152053	72152554	.	?	.	Parent=LTR_retrotransposon105
seq0	LTRharvest	target_site_duplication	77740107	77740110	.	?	.	Parent=repeat_region105									seq0	LTRharvest	target_site_duplication	72547886	72547889	.	?	.	Parent=repeat_region105									seq0	LTRharvest	target_site_duplication	72152555	72152558	.	?	.	Parent=repeat_region105
###																	###																	seq
seq0	LTRharvest	repeat_region	77952163	77960655	.	?	.	ID=repeat_region106									seq0	LTRharvest	repeat_region	72721377	72736668	.	?	.	ID=repeat_region106									seq0	LTRharvest	repeat_region	72345027	72359870	.	?	.	ID=repeat_region106
seq0	LTRharvest	target_site_duplication	77952163	77952166	.	?	.	Parent=repeat_region106									seq0	LTRharvest	target_site_duplication	72721377	72721380	.	?	.	Parent=repeat_region106									seq0	LTRharvest	target_site_duplication	72345027	72345030	.	?	.	Parent=repeat_region106
seq0	LTRharvest	LTR_retrotransposon	77952167	77960651	.	?	.	ID=LTR_retrotransposon106;Parent=repeat_region106;ltr_similarity=92.34;seq_number=0									seq0	LTRharvest	LTR_retrotransposon	72721381	72736664	.	?	.	ID=LTR_retrotransposon106;Parent=repeat_region106;ltr_similarity=92.83;seq_number=0									seq0	LTRharvest	LTR_retrotransposon	72345031	72359866	.	?	.	ID=LTR_retrotransposon106;Parent=repeat_region106;ltr_similarity=97.70;seq_number=0
seq0	LTRharvest	long_terminal_repeat	77952167	77952597	.	?	.	Parent=LTR_retrotransposon106									seq0	LTRharvest	long_terminal_repeat	72721381	72721840	.	?	.	Parent=LTR_retrotransposon106									seq0	LTRharvest	long_terminal_repeat	72345031	72345986	.	?	.	Parent=LTR_retrotransposon106
seq0	LTRharvest	long_terminal_repeat	77960228	77960651	.	?	.	Parent=LTR_retrotransposon106									seq0	LTRharvest	long_terminal_repeat	72736215	72736664	.	?	.	Parent=LTR_retrotransposon106									seq0	LTRharvest	long_terminal_repeat	72358923	72359866	.	?	.	Parent=LTR_retrotransposon106
seq0	LTRharvest	target_site_duplication	77960652	77960655	.	?	.	Parent=repeat_region106									seq0	LTRharvest	target_site_duplication	72736665	72736668	.	?	.	Parent=repeat_region106									seq0	LTRharvest	target_site_duplication	72359867	72359870	.	?	.	Parent=repeat_region106
###																	###																	seq
seq0	LTRharvest	repeat_region	79849098	79856118	.	?	.	ID=repeat_region107									seq0	LTRharvest	repeat_region	72934054	72941368	.	?	.	ID=repeat_region107									seq0	LTRharvest	repeat_region	72533368	72548663	.	?	.	ID=repeat_region107
seq0	LTRharvest	target_site_duplication	79849098	79849102	.	?	.	Parent=repeat_region107									seq0	LTRharvest	target_site_duplication	72934054	72934058	.	?	.	Parent=repeat_region107									seq0	LTRharvest	target_site_duplication	72533368	72533371	.	?	.	Parent=repeat_region107
seq0	LTRharvest	LTR_retrotransposon	79849103	79856113	.	?	.	ID=LTR_retrotransposon107;Parent=repeat_region107;ltr_similarity=92.23;seq_number=0									seq0	LTRharvest	LTR_retrotransposon	72934059	72941363	.	?	.	ID=LTR_retrotransposon107;Parent=repeat_region107;ltr_similarity=96.51;seq_number=0									seq0	LTRharvest	LTR_retrotransposon	72533372	72548659	.	?	.	ID=LTR_retrotransposon107;Parent=repeat_region107;ltr_similarity=92.83;seq_number=0
seq0	LTRharvest	long_terminal_repeat	79849103	79849205	.	?	.	Parent=LTR_retrotransposon107									seq0	LTRharvest	long_terminal_repeat	72934059	72934508	.	?	.	Parent=LTR_retrotransposon107									seq0	LTRharvest	long_terminal_repeat	72533372	72533831	.	?	.	Parent=LTR_retrotransposon107
seq0	LTRharvest	long_terminal_repeat	79856012	79856113	.	?	.	Parent=LTR_retrotransposon107									seq0	LTRharvest	long_terminal_repeat	72940906	72941363	.	?	.	Parent=LTR_retrotransposon107									seq0	LTRharvest	long_terminal_repeat	72548210	72548659	.	?	.	Parent=LTR_retrotransposon107
seq0	LTRharvest	target_site_duplication	79856114	79856118	.	?	.	Parent=repeat_region107									seq0	LTRharvest	target_site_duplication	72941364	72941368	.	?	.	Parent=repeat_region107									seq0	LTRharvest	target_site_duplication	72548660	72548663	.	?	.	Parent=repeat_region107
###																	###																	seq
seq0	LTRharvest	repeat_region	80481869	80483500	.	?	.	ID=repeat_region108									seq0	LTRharvest	repeat_region	73507813	73515941	.	?	.	ID=repeat_region108									seq0	LTRharvest	repeat_region	72794310	72796627	.	?	.	ID=repeat_region108
seq0	LTRharvest	target_site_duplication	80481869	80481872	.	?	.	Parent=repeat_region108									seq0	LTRharvest	target_site_duplication	73507813	73507816	.	?	.	Parent=repeat_region108									seq0	LTRharvest	target_site_duplication	72794310	72794313	.	?	.	Parent=repeat_region108
seq0	LTRharvest	LTR_retrotransposon	80481873	80483496	.	?	.	ID=LTR_retrotransposon108;Parent=repeat_region108;ltr_similarity=97.52;seq_number=0									seq0	LTRharvest	LTR_retrotransposon	73507817	73515937	.	?	.	ID=LTR_retrotransposon108;Parent=repeat_region108;ltr_similarity=98.27;seq_number=0									seq0	LTRharvest	LTR_retrotransposon	72794314	72796623	.	?	.	ID=LTR_retrotransposon108;Parent=repeat_region108;ltr_similarity=95.43;seq_number=0
seq0	LTRharvest	long_terminal_repeat	80481873	80482069	.	?	.	Parent=LTR_retrotransposon108									seq0	LTRharvest	long_terminal_repeat	73507817	73508393	.	?	.	Parent=LTR_retrotransposon108									seq0	LTRharvest	long_terminal_repeat	72794314	72794685	.	?	.	Parent=LTR_retrotransposon108
seq0	LTRharvest	long_terminal_repeat	80483295	80483496	.	?	.	Parent=LTR_retrotransposon108									seq0	LTRharvest	long_terminal_repeat	73515364	73515937	.	?	.	Parent=LTR_retrotransposon108									seq0	LTRharvest	long_terminal_repeat	72796259	72796623	.	?	.	Parent=LTR_retrotransposon108
seq0	LTRharvest	target_site_duplication	80483497	80483500	.	?	.	Parent=repeat_region108									seq0	LTRharvest	target_site_duplication	73515938	73515941	.	?	.	Parent=repeat_region108									seq0	LTRharvest	target_site_duplication	72796624	72796627	.	?	.	Parent=repeat_region108
###																	###																	seq
seq0	LTRharvest	repeat_region	81474240	81489313	.	?	.	ID=repeat_region109									seq0	LTRharvest	repeat_region	73911843	73917145	.	?	.	ID=repeat_region109									seq0	LTRharvest	repeat_region	73319046	73327179	.	?	.	ID=repeat_region109
seq0	LTRharvest	target_site_duplication	81474240	81474243	.	?	.	Parent=repeat_region109									seq0	LTRharvest	target_site_duplication	73911843	73911846	.	?	.	Parent=repeat_region109									seq0	LTRharvest	target_site_duplication	73319046	73319049	.	?	.	Parent=repeat_region109
seq0	LTRharvest	LTR_retrotransposon	81474244	81489309	.	?	.	ID=LTR_retrotransposon109;Parent=repeat_region109;ltr_similarity=90.62;seq_number=0									seq0	LTRharvest	LTR_retrotransposon	73911847	73917141	.	?	.	ID=LTR_retrotransposon109;Parent=repeat_region109;ltr_similarity=95.79;seq_number=0									seq0	LTRharvest	LTR_retrotransposon	73319050	73327175	.	?	.	ID=LTR_retrotransposon109;Parent=repeat_region109;ltr_similarity=98.61;seq_number=0
seq0	LTRharvest	long_terminal_repeat	81474244	81474426	.	?	.	Parent=LTR_retrotransposon109									seq0	LTRharvest	long_terminal_repeat	73911847	73912308	.	?	.	Parent=LTR_retrotransposon109									seq0	LTRharvest	long_terminal_repeat	73319050	73319626	.	?	.	Parent=LTR_retrotransposon109
seq0	LTRharvest	long_terminal_repeat	81489118	81489309	.	?	.	Parent=LTR_retrotransposon109									seq0	LTRharvest	long_terminal_repeat	73916667	73917141	.	?	.	Parent=LTR_retrotransposon109									seq0	LTRharvest	long_terminal_repeat	73326602	73327175	.	?	.	Parent=LTR_retrotransposon109
seq0	LTRharvest	target_site_duplication	81489310	81489313	.	?	.	Parent=repeat_region109									seq0	LTRharvest	target_site_duplication	73917142	73917145	.	?	.	Parent=repeat_region109									seq0	LTRharvest	target_site_duplication	73327176	73327179	.	?	.	Parent=repeat_region109
###																	###																	seq
seq0	LTRharvest	repeat_region	83311896	83322651	.	?	.	ID=repeat_region110									seq0	LTRharvest	repeat_region	73931046	73942989	.	?	.	ID=repeat_region110									seq0	LTRharvest	repeat_region	73723043	73728347	.	?	.	ID=repeat_region110
seq0	LTRharvest	target_site_duplication	83311896	83311899	.	?	.	Parent=repeat_region110									seq0	LTRharvest	target_site_duplication	73931046	73931051	.	?	.	Parent=repeat_region110									seq0	LTRharvest	target_site_duplication	73723043	73723046	.	?	.	Parent=repeat_region110
seq0	LTRharvest	LTR_retrotransposon	83311900	83322647	.	?	.	ID=LTR_retrotransposon110;Parent=repeat_region110;ltr_similarity=90.98;seq_number=0									seq0	LTRharvest	LTR_retrotransposon	73931052	73942983	.	?	.	ID=LTR_retrotransposon110;Parent=repeat_region110;ltr_similarity=90.00;seq_number=0									seq0	LTRharvest	LTR_retrotransposon	73723047	73728343	.	?	.	ID=LTR_retrotransposon110;Parent=repeat_region110;ltr_similarity=95.58;seq_number=0
seq0	LTRharvest	long_terminal_repeat	83311900	83312032	.	?	.	Parent=LTR_retrotransposon110									seq0	LTRharvest	long_terminal_repeat	73931052	73931411	.	?	.	Parent=LTR_retrotransposon110									seq0	LTRharvest	long_terminal_repeat	73723047	73723508	.	?	.	Parent=LTR_retrotransposon110
seq0	LTRharvest	long_terminal_repeat	83322523	83322647	.	?	.	Parent=LTR_retrotransposon110									seq0	LTRharvest	long_terminal_repeat	73942627	73942983	.	?	.	Parent=LTR_retrotransposon110									seq0	LTRharvest	long_terminal_repeat	73727869	73728343	.	?	.	Parent=LTR_retrotransposon110
seq0	LTRharvest	target_site_duplication	83322648	83322651	.	?	.	Parent=repeat_region110									seq0	LTRharvest	target_site_duplication	73942984	73942989	.	?	.	Parent=repeat_region110									seq0	LTRharvest	target_site_duplication	73728344	73728347	.	?	.	Parent=repeat_region110
###																	###																	seq
seq0	LTRharvest	repeat_region	84066959	84070869	.	?	.	ID=repeat_region111									seq0	LTRharvest	repeat_region	74022782	74035813	.	?	.	ID=repeat_region111									seq0	LTRharvest	repeat_region	73832485	73845515	.	?	.	ID=repeat_region111
seq0	LTRharvest	target_site_duplication	84066959	84066962	.	?	.	Parent=repeat_region111									seq0	LTRharvest	target_site_duplication	74022782	74022785	.	?	.	Parent=repeat_region111									seq0	LTRharvest	target_site_duplication	73832485	73832488	.	?	.	Parent=repeat_region111
seq0	LTRharvest	LTR_retrotransposon	84066963	84070865	.	?	.	ID=LTR_retrotransposon111;Parent=repeat_region111;ltr_similarity=94.69;seq_number=0									seq0	LTRharvest	LTR_retrotransposon	74022786	74035809	.	?	.	ID=LTR_retrotransposon111;Parent=repeat_region111;ltr_similarity=90.00;seq_number=0									seq0	LTRharvest	LTR_retrotransposon	73832489	73845511	.	?	.	ID=LTR_retrotransposon111;Parent=repeat_region111;ltr_similarity=90.00;seq_number=0
seq0	LTRharvest	long_terminal_repeat	84066963	84067339	.	?	.	Parent=LTR_retrotransposon111									seq0	LTRharvest	long_terminal_repeat	74022786	74023105	.	?	.	Parent=LTR_retrotransposon111									seq0	LTRharvest	long_terminal_repeat	73832489	73832808	.	?	.	Parent=LTR_retrotransposon111
seq0	LTRharvest	long_terminal_repeat	84070489	84070865	.	?	.	Parent=LTR_retrotransposon111									seq0	LTRharvest	long_terminal_repeat	74035493	74035809	.	?	.	Parent=LTR_retrotransposon111									seq0	LTRharvest	long_terminal_repeat	73845195	73845511	.	?	.	Parent=LTR_retrotransposon111
seq0	LTRharvest	target_site_duplication	84070866	84070869	.	?	.	Parent=repeat_region111									seq0	LTRharvest	target_site_duplication	74035810	74035813	.	?	.	Parent=repeat_region111									seq0	LTRharvest	target_site_duplication	73845512	73845515	.	?	.	Parent=repeat_region111
###																	###																	seq
seq0	LTRharvest	repeat_region	86632791	86637782	.	?	.	ID=repeat_region112									seq0	LTRharvest	repeat_region	74082934	74087519	.	?	.	ID=repeat_region112									seq0	LTRharvest	repeat_region	73892754	73897340	.	?	.	ID=repeat_region112
seq0	LTRharvest	target_site_duplication	86632791	86632794	.	?	.	Parent=repeat_region112									seq0	LTRharvest	target_site_duplication	74082934	74082937	.	?	.	Parent=repeat_region112									seq0	LTRharvest	target_site_duplication	73892754	73892757	.	?	.	Parent=repeat_region112
seq0	LTRharvest	LTR_retrotransposon	86632795	86637778	.	?	.	ID=LTR_retrotransposon112;Parent=repeat_region112;ltr_similarity=98.40;seq_number=0									seq0	LTRharvest	LTR_retrotransposon	74082938	74087515	.	?	.	ID=LTR_retrotransposon112;Parent=repeat_region112;ltr_similarity=93.68;seq_number=0									seq0	LTRharvest	LTR_retrotransposon	73892758	73897336	.	?	.	ID=LTR_retrotransposon112;Parent=repeat_region112;ltr_similarity=93.68;seq_number=0
seq0	LTRharvest	long_terminal_repeat	86632795	86633169	.	?	.	Parent=LTR_retrotransposon112									seq0	LTRharvest	long_terminal_repeat	74082938	74083111	.	?	.	Parent=LTR_retrotransposon112									seq0	LTRharvest	long_terminal_repeat	73892758	73892931	.	?	.	Parent=LTR_retrotransposon112
seq0	LTRharvest	long_terminal_repeat	86637407	86637778	.	?	.	Parent=LTR_retrotransposon112									seq0	LTRharvest	long_terminal_repeat	74087351	74087515	.	?	.	Parent=LTR_retrotransposon112									seq0	LTRharvest	long_terminal_repeat	73897172	73897336	.	?	.	Parent=LTR_retrotransposon112
seq0	LTRharvest	target_site_duplication	86637779	86637782	.	?	.	Parent=repeat_region112									seq0	LTRharvest	target_site_duplication	74087516	74087519	.	?	.	Parent=repeat_region112									seq0	LTRharvest	target_site_duplication	73897337	73897340	.	?	.	Parent=repeat_region112
###																	###																	seq
seq0	LTRharvest	repeat_region	90346311	90354704	.	?	.	ID=repeat_region113									seq0	LTRharvest	repeat_region	74164892	74171884	.	?	.	ID=repeat_region113									seq0	LTRharvest	repeat_region	73979884	73986922	.	?	.	ID=repeat_region113
seq0	LTRharvest	target_site_duplication	90346311	90346314	.	?	.	Parent=repeat_region113									seq0	LTRharvest	target_site_duplication	74164892	74164895	.	?	.	Parent=repeat_region113									seq0	LTRharvest	target_site_duplication	73979884	73979887	.	?	.	Parent=repeat_region113
seq0	LTRharvest	LTR_retrotransposon	90346315	90354700	.	?	.	ID=LTR_retrotransposon113;Parent=repeat_region113;ltr_similarity=90.03;seq_number=0									seq0	LTRharvest	LTR_retrotransposon	74164896	74171880	.	?	.	ID=LTR_retrotransposon113;Parent=repeat_region113;ltr_similarity=96.96;seq_number=0									seq0	LTRharvest	LTR_retrotransposon	73979888	73986918	.	?	.	ID=LTR_retrotransposon113;Parent=repeat_region113;ltr_similarity=96.96;seq_number=0
seq0	LTRharvest	long_terminal_repeat	90346315	90346615	.	?	.	Parent=LTR_retrotransposon113									seq0	LTRharvest	long_terminal_repeat	74164896	74165388	.	?	.	Parent=LTR_retrotransposon113									seq0	LTRharvest	long_terminal_repeat	73979888	73980380	.	?	.	Parent=LTR_retrotransposon113
seq0	LTRharvest	long_terminal_repeat	90354407	90354700	.	?	.	Parent=LTR_retrotransposon113									seq0	LTRharvest	long_terminal_repeat	74171393	74171880	.	?	.	Parent=LTR_retrotransposon113									seq0	LTRharvest	long_terminal_repeat	73986431	73986918	.	?	.	Parent=LTR_retrotransposon113
seq0	LTRharvest	target_site_duplication	90354701	90354704	.	?	.	Parent=repeat_region113									seq0	LTRharvest	target_site_duplication	74171881	74171884	.	?	.	Parent=repeat_region113									seq0	LTRharvest	target_site_duplication	73986919	73986922	.	?	.	Parent=repeat_region113
###																	###																	seq
seq0	LTRharvest	repeat_region	90717534	90720340	.	?	.	ID=repeat_region114									seq0	LTRharvest	repeat_region	74246885	74252164	.	?	.	ID=repeat_region114									seq0	LTRharvest	repeat_region	74061926	74067206	.	?	.	ID=repeat_region114
seq0	LTRharvest	target_site_duplication	90717534	90717537	.	?	.	Parent=repeat_region114									seq0	LTRharvest	target_site_duplication	74246885	74246888	.	?	.	Parent=repeat_region114									seq0	LTRharvest	target_site_duplication	74061926	74061929	.	?	.	Parent=repeat_region114
seq0	LTRharvest	LTR_retrotransposon	90717538	90720336	.	?	.	ID=LTR_retrotransposon114;Parent=repeat_region114;ltr_similarity=93.69;seq_number=0									seq0	LTRharvest	LTR_retrotransposon	74246889	74252160	.	?	.	ID=LTR_retrotransposon114;Parent=repeat_region114;ltr_similarity=98.94;seq_number=0									seq0	LTRharvest	LTR_retrotransposon	74061930	74067202	.	?	.	ID=LTR_retrotransposon114;Parent=repeat_region114;ltr_similarity=98.94;seq_number=0
seq0	LTRharvest	long_terminal_repeat	90717538	90717870	.	?	.	Parent=LTR_retrotransposon114									seq0	LTRharvest	long_terminal_repeat	74246889	74247263	.	?	.	Parent=LTR_retrotransposon114									seq0	LTRharvest	long_terminal_repeat	74061930	74062304	.	?	.	Parent=LTR_retrotransposon114
seq0	LTRharvest	long_terminal_repeat	90720015	90720336	.	?	.	Parent=LTR_retrotransposon114									seq0	LTRharvest	long_terminal_repeat	74251785	74252160	.	?	.	Parent=LTR_retrotransposon114									seq0	LTRharvest	long_terminal_repeat	74066827	74067202	.	?	.	Parent=LTR_retrotransposon114
seq0	LTRharvest	target_site_duplication	90720337	90720340	.	?	.	Parent=repeat_region114									seq0	LTRharvest	target_site_duplication	74252161	74252164	.	?	.	Parent=repeat_region114									seq0	LTRharvest	target_site_duplication	74067203	74067206	.	?	.	Parent=repeat_region114
###																	###																	seq
seq0	LTRharvest	repeat_region	95712041	95718241	.	?	.	ID=repeat_region115									seq0	LTRharvest	repeat_region	74279085	74285206	.	?	.	ID=repeat_region115									seq0	LTRharvest	repeat_region	74094135	74100255	.	?	.	ID=repeat_region115
seq0	LTRharvest	target_site_duplication	95712041	95712044	.	?	.	Parent=repeat_region115									seq0	LTRharvest	target_site_duplication	74279085	74279088	.	?	.	Parent=repeat_region115									seq0	LTRharvest	target_site_duplication	74094135	74094138	.	?	.	Parent=repeat_region115
seq0	LTRharvest	LTR_retrotransposon	95712045	95718237	.	?	.	ID=LTR_retrotransposon115;Parent=repeat_region115;ltr_similarity=95.20;seq_number=0									seq0	LTRharvest	LTR_retrotransposon	74279089	74285202	.	?	.	ID=LTR_retrotransposon115;Parent=repeat_region115;ltr_similarity=92.15;seq_number=0									seq0	LTRharvest	LTR_retrotransposon	74094139	74100251	.	?	.	ID=LTR_retrotransposon115;Parent=repeat_region115;ltr_similarity=92.56;seq_number=0
seq0	LTRharvest	long_terminal_repeat	95712045	95712726	.	?	.	Parent=LTR_retrotransposon115									seq0	LTRharvest	long_terminal_repeat	74279089	74279330	.	?	.	Parent=LTR_retrotransposon115									seq0	LTRharvest	long_terminal_repeat	74094139	74094380	.	?	.	Parent=LTR_retrotransposon115
seq0	LTRharvest	long_terminal_repeat	95717550	95718237	.	?	.	Parent=LTR_retrotransposon115									seq0	LTRharvest	long_terminal_repeat	74284975	74285202	.	?	.	Parent=LTR_retrotransposon115									seq0	LTRharvest	long_terminal_repeat	74100024	74100251	.	?	.	Parent=LTR_retrotransposon115
seq0	LTRharvest	target_site_duplication	95718238	95718241	.	?	.	Parent=repeat_region115									seq0	LTRharvest	target_site_duplication	74285203	74285206	.	?	.	Parent=repeat_region115									seq0	LTRharvest	target_site_duplication	74100252	74100255	.	?	.	Parent=repeat_region115
###																	###																	seq
seq0	LTRharvest	repeat_region	99839924	99843147	.	?	.	ID=repeat_region116									seq0	LTRharvest	repeat_region	74668214	74669779	.	?	.	ID=repeat_region116									seq0	LTRharvest	repeat_region	74366160	74367726	.	?	.	ID=repeat_region116
seq0	LTRharvest	target_site_duplication	99839924	99839927	.	?	.	Parent=repeat_region116									seq0	LTRharvest	target_site_duplication	74668214	74668219	.	?	.	Parent=repeat_region116									seq0	LTRharvest	target_site_duplication	74366160	74366165	.	?	.	Parent=repeat_region116
seq0	LTRharvest	LTR_retrotransposon	99839928	99843143	.	?	.	ID=LTR_retrotransposon116;Parent=repeat_region116;ltr_similarity=93.67;seq_number=0									seq0	LTRharvest	LTR_retrotransposon	74668220	74669773	.	?	.	ID=LTR_retrotransposon116;Parent=repeat_region116;ltr_similarity=91.08;seq_number=0									seq0	LTRharvest	LTR_retrotransposon	74366166	74367720	.	?	.	ID=LTR_retrotransposon116;Parent=repeat_region116;ltr_similarity=90.67;seq_number=0
seq0	LTRharvest	long_terminal_repeat	99839928	99840160	.	?	.	Parent=LTR_retrotransposon116									seq0	LTRharvest	long_terminal_repeat	74668220	74668711	.	?	.	Parent=LTR_retrotransposon116									seq0	LTRharvest	long_terminal_repeat	74366166	74366658	.	?	.	Parent=LTR_retrotransposon116
seq0	LTRharvest	long_terminal_repeat	99842907	99843143	.	?	.	Parent=LTR_retrotransposon116									seq0	LTRharvest	long_terminal_repeat	74669281	74669773	.	?	.	Parent=LTR_retrotransposon116									seq0	LTRharvest	long_terminal_repeat	74367228	74367720	.	?	.	Parent=LTR_retrotransposon116
seq0	LTRharvest	target_site_duplication	99843144	99843147	.	?	.	Parent=repeat_region116									seq0	LTRharvest	target_site_duplication	74669774	74669779	.	?	.	Parent=repeat_region116									seq0	LTRharvest	target_site_duplication	74367721	74367726	.	?	.	Parent=repeat_region116
###																	###																	seq
seq0	LTRharvest	repeat_region	99990919	100000554	.	?	.	ID=repeat_region117									seq0	LTRharvest	repeat_region	74741672	74748661	.	?	.	ID=repeat_region117									seq0	LTRharvest	repeat_region	74439624	74446614	.	?	.	ID=repeat_region117
seq0	LTRharvest	target_site_duplication	99990919	99990922	.	?	.	Parent=repeat_region117									seq0	LTRharvest	target_site_duplication	74741672	74741675	.	?	.	Parent=repeat_region117									seq0	LTRharvest	target_site_duplication	74439624	74439627	.	?	.	Parent=repeat_region117
seq0	LTRharvest	LTR_retrotransposon	99990923	100000550	.	?	.	ID=LTR_retrotransposon117;Parent=repeat_region117;ltr_similarity=91.96;seq_number=0									seq0	LTRharvest	LTR_retrotransposon	74741676	74748657	.	?	.	ID=LTR_retrotransposon117;Parent=repeat_region117;ltr_similarity=98.98;seq_number=0									seq0	LTRharvest	LTR_retrotransposon	74439628	74446610	.	?	.	ID=LTR_retrotransposon117;Parent=repeat_region117;ltr_similarity=99.10;seq_number=0
seq0	LTRharvest	long_terminal_repeat	99990923	99991208	.	?	.	Parent=LTR_retrotransposon117									seq0	LTRharvest	long_terminal_repeat	74741676	74742555	.	?	.	Parent=LTR_retrotransposon117									seq0	LTRharvest	long_terminal_repeat	74439628	74440508	.	?	.	Parent=LTR_retrotransposon117
seq0	LTRharvest	long_terminal_repeat	100000271	100000550	.	?	.	Parent=LTR_retrotransposon117									seq0	LTRharvest	long_terminal_repeat	74747774	74748657	.	?	.	Parent=LTR_retrotransposon117									seq0	LTRharvest	long_terminal_repeat	74445727	74446610	.	?	.	Parent=LTR_retrotransposon117
seq0	LTRharvest	target_site_duplication	100000551	100000554	.	?	.	Parent=repeat_region117									seq0	LTRharvest	target_site_duplication	74748658	74748661	.	?	.	Parent=repeat_region117									seq0	LTRharvest	target_site_duplication	74446611	74446614	.	?	.	Parent=repeat_region117
###																	###																	seq
seq0	LTRharvest	repeat_region	100394263	100401222	.	?	.	ID=repeat_region118									seq0	LTRharvest	repeat_region	74926878	74941251	.	?	.	ID=repeat_region118									seq0	LTRharvest	repeat_region	74624267	74638642	.	?	.	ID=repeat_region118
seq0	LTRharvest	target_site_duplication	100394263	100394266	.	?	.	Parent=repeat_region118									seq0	LTRharvest	target_site_duplication	74926878	74926883	.	?	.	Parent=repeat_region118									seq0	LTRharvest	target_site_duplication	74624267	74624272	.	?	.	Parent=repeat_region118
seq0	LTRharvest	LTR_retrotransposon	100394267	100401218	.	?	.	ID=LTR_retrotransposon118;Parent=repeat_region118;ltr_similarity=99.43;seq_number=0									seq0	LTRharvest	LTR_retrotransposon	74926884	74941245	.	?	.	ID=LTR_retrotransposon118;Parent=repeat_region118;ltr_similarity=92.00;seq_number=0									seq0	LTRharvest	LTR_retrotransposon	74624273	74638636	.	?	.	ID=LTR_retrotransposon118;Parent=repeat_region118;ltr_similarity=92.00;seq_number=0
seq0	LTRharvest	long_terminal_repeat	100394267	100394969	.	?	.	Parent=LTR_retrotransposon118									seq0	LTRharvest	long_terminal_repeat	74926884	74927133	.	?	.	Parent=LTR_retrotransposon118									seq0	LTRharvest	long_terminal_repeat	74624273	74624522	.	?	.	Parent=LTR_retrotransposon118
seq0	LTRharvest	long_terminal_repeat	100400519	100401218	.	?	.	Parent=LTR_retrotransposon118									seq0	LTRharvest	long_terminal_repeat	74941010	74941245	.	?	.	Parent=LTR_retrotransposon118									seq0	LTRharvest	long_terminal_repeat	74638401	74638636	.	?	.	Parent=LTR_retrotransposon118
seq0	LTRharvest	target_site_duplication	100401219	100401222	.	?	.	Parent=repeat_region118									seq0	LTRharvest	target_site_duplication	74941246	74941251	.	?	.	Parent=repeat_region118									seq0	LTRharvest	target_site_duplication	74638637	74638642	.	?	.	Parent=repeat_region118
###																	###																	seq
seq0	LTRharvest	repeat_region	101965614	101972750	.	?	.	ID=repeat_region119									seq0	LTRharvest	repeat_region	75209307	75216255	.	?	.	ID=repeat_region119									seq0	LTRharvest	repeat_region	74910368	74917327	.	?	.	ID=repeat_region119
seq0	LTRharvest	target_site_duplication	101965614	101965617	.	?	.	Parent=repeat_region119									seq0	LTRharvest	target_site_duplication	75209307	75209310	.	?	.	Parent=repeat_region119									seq0	LTRharvest	target_site_duplication	74910368	74910371	.	?	.	Parent=repeat_region119
seq0	LTRharvest	LTR_retrotransposon	101965618	101972746	.	?	.	ID=LTR_retrotransposon119;Parent=repeat_region119;ltr_similarity=100.00;seq_number=0									seq0	LTRharvest	LTR_retrotransposon	75209311	75216251	.	?	.	ID=LTR_retrotransposon119;Parent=repeat_region119;ltr_similarity=99.79;seq_number=0									seq0	LTRharvest	LTR_retrotransposon	74910372	74917323	.	?	.	ID=LTR_retrotransposon119;Parent=repeat_region119;ltr_similarity=99.79;seq_number=0
seq0	LTRharvest	long_terminal_repeat	101965618	101966094	.	?	.	Parent=LTR_retrotransposon119									seq0	LTRharvest	long_terminal_repeat	75209311	75209783	.	?	.	Parent=LTR_retrotransposon119									seq0	LTRharvest	long_terminal_repeat	74910372	74910844	.	?	.	Parent=LTR_retrotransposon119
seq0	LTRharvest	long_terminal_repeat	101972270	101972746	.	?	.	Parent=LTR_retrotransposon119									seq0	LTRharvest	long_terminal_repeat	75215780	75216251	.	?	.	Parent=LTR_retrotransposon119									seq0	LTRharvest	long_terminal_repeat	74916852	74917323	.	?	.	Parent=LTR_retrotransposon119
seq0	LTRharvest	target_site_duplication	101972747	101972750	.	?	.	Parent=repeat_region119									seq0	LTRharvest	target_site_duplication	75216252	75216255	.	?	.	Parent=repeat_region119									seq0	LTRharvest	target_site_duplication	74917324	74917327	.	?	.	Parent=repeat_region119
###																	###																	seq
seq0	LTRharvest	repeat_region	102963709	102965552	.	?	.	ID=repeat_region120									seq0	LTRharvest	repeat_region	75217001	75224107	.	?	.	ID=repeat_region120									seq0	LTRharvest	repeat_region	74918073	74925179	.	?	.	ID=repeat_region120
seq0	LTRharvest	target_site_duplication	102963709	102963712	.	?	.	Parent=repeat_region120									seq0	LTRharvest	target_site_duplication	75217001	75217004	.	?	.	Parent=repeat_region120									seq0	LTRharvest	target_site_duplication	74918073	74918076	.	?	.	Parent=repeat_region120
seq0	LTRharvest	LTR_retrotransposon	102963713	102965548	.	?	.	ID=LTR_retrotransposon120;Parent=repeat_region120;ltr_similarity=91.92;seq_number=0									seq0	LTRharvest	LTR_retrotransposon	75217005	75224103	.	?	.	ID=LTR_retrotransposon120;Parent=repeat_region120;ltr_similarity=98.12;seq_number=0									seq0	LTRharvest	LTR_retrotransposon	74918077	74925175	.	?	.	ID=LTR_retrotransposon120;Parent=repeat_region120;ltr_similarity=98.12;seq_number=0
seq0	LTRharvest	long_terminal_repeat	102963713	102963958	.	?	.	Parent=LTR_retrotransposon120									seq0	LTRharvest	long_terminal_repeat	75217005	75217484	.	?	.	Parent=LTR_retrotransposon120									seq0	LTRharvest	long_terminal_repeat	74918077	74918556	.	?	.	Parent=LTR_retrotransposon120
seq0	LTRharvest	long_terminal_repeat	102965289	102965548	.	?	.	Parent=LTR_retrotransposon120									seq0	LTRharvest	long_terminal_repeat	75223627	75224103	.	?	.	Parent=LTR_retrotransposon120									seq0	LTRharvest	long_terminal_repeat	74924699	74925175	.	?	.	Parent=LTR_retrotransposon120
seq0	LTRharvest	target_site_duplication	102965549	102965552	.	?	.	Parent=repeat_region120									seq0	LTRharvest	target_site_duplication	75224104	75224107	.	?	.	Parent=repeat_region120									seq0	LTRharvest	target_site_duplication	74925176	74925179	.	?	.	Parent=repeat_region120
###																	###																	seq
seq0	LTRharvest	repeat_region	103280697	103284012	.	?	.	ID=repeat_region121									seq0	LTRharvest	repeat_region	75491489	75498484	.	?	.	ID=repeat_region121									seq0	LTRharvest	repeat_region	75192572	75199567	.	?	.	ID=repeat_region121
seq0	LTRharvest	target_site_duplication	103280697	103280700	.	?	.	Parent=repeat_region121									seq0	LTRharvest	target_site_duplication	75491489	75491492	.	?	.	Parent=repeat_region121									seq0	LTRharvest	target_site_duplication	75192572	75192575	.	?	.	Parent=repeat_region121
seq0	LTRharvest	LTR_retrotransposon	103280701	103284008	.	?	.	ID=LTR_retrotransposon121;Parent=repeat_region121;ltr_similarity=90.55;seq_number=0									seq0	LTRharvest	LTR_retrotransposon	75491493	75498480	.	?	.	ID=LTR_retrotransposon121;Parent=repeat_region121;ltr_similarity=98.96;seq_number=0									seq0	LTRharvest	LTR_retrotransposon	75192576	75199563	.	?	.	ID=LTR_retrotransposon121;Parent=repeat_region121;ltr_similarity=98.96;seq_number=0
seq0	LTRharvest	long_terminal_repeat	103280701	103280901	.	?	.	Parent=LTR_retrotransposon121									seq0	LTRharvest	long_terminal_repeat	75491493	75491969	.	?	.	Parent=LTR_retrotransposon121									seq0	LTRharvest	long_terminal_repeat	75192576	75193052	.	?	.	Parent=LTR_retrotransposon121
seq0	LTRharvest	long_terminal_repeat	103283815	103284008	.	?	.	Parent=LTR_retrotransposon121									seq0	LTRharvest	long_terminal_repeat	75498001	75498480	.	?	.	Parent=LTR_retrotransposon121									seq0	LTRharvest	long_terminal_repeat	75199083	75199563	.	?	.	Parent=LTR_retrotransposon121
seq0	LTRharvest	target_site_duplication	103284009	103284012	.	?	.	Parent=repeat_region121									seq0	LTRharvest	target_site_duplication	75498481	75498484	.	?	.	Parent=repeat_region121									seq0	LTRharvest	target_site_duplication	75199564	75199567	.	?	.	Parent=repeat_region121
###																	###																	seq
seq0	LTRharvest	repeat_region	104210148	104214902	.	?	.	ID=repeat_region122									seq0	LTRharvest	repeat_region	76220481	76225471	.	?	.	ID=repeat_region122									seq0	LTRharvest	repeat_region	75538016	75545447	.	?	.	ID=repeat_region122
seq0	LTRharvest	target_site_duplication	104210148	104210151	.	?	.	Parent=repeat_region122									seq0	LTRharvest	target_site_duplication	76220481	76220484	.	?	.	Parent=repeat_region122									seq0	LTRharvest	target_site_duplication	75538016	75538019	.	?	.	Parent=repeat_region122
seq0	LTRharvest	LTR_retrotransposon	104210152	104214898	.	?	.	ID=LTR_retrotransposon122;Parent=repeat_region122;ltr_similarity=95.03;seq_number=0									seq0	LTRharvest	LTR_retrotransposon	76220485	76225467	.	?	.	ID=LTR_retrotransposon122;Parent=repeat_region122;ltr_similarity=93.64;seq_number=0									seq0	LTRharvest	LTR_retrotransposon	75538020	75545443	.	?	.	ID=LTR_retrotransposon122;Parent=repeat_region122;ltr_similarity=99.50;seq_number=0
seq0	LTRharvest	long_terminal_repeat	104210152	104210450	.	?	.	Parent=LTR_retrotransposon122									seq0	LTRharvest	long_terminal_repeat	76220485	76220594	.	?	.	Parent=LTR_retrotransposon122									seq0	LTRharvest	long_terminal_repeat	75538020	75538619	.	?	.	Parent=LTR_retrotransposon122
seq0	LTRharvest	long_terminal_repeat	104214597	104214898	.	?	.	Parent=LTR_retrotransposon122									seq0	LTRharvest	long_terminal_repeat	76225362	76225467	.	?	.	Parent=LTR_retrotransposon122									seq0	LTRharvest	long_terminal_repeat	75544846	75545443	.	?	.	Parent=LTR_retrotransposon122
seq0	LTRharvest	target_site_duplication	104214899	104214902	.	?	.	Parent=repeat_region122									seq0	LTRharvest	target_site_duplication	76225468	76225471	.	?	.	Parent=repeat_region122									seq0	LTRharvest	target_site_duplication	75545444	75545447	.	?	.	Parent=repeat_region122
###																	###																	seq
seq0	LTRharvest	repeat_region	104651433	104665423	.	?	.	ID=repeat_region123									seq0	LTRharvest	repeat_region	76436096	76443089	.	?	.	ID=repeat_region123									seq0	LTRharvest	repeat_region	75929096	75934085	.	?	.	ID=repeat_region123
seq0	LTRharvest	target_site_duplication	104651433	104651436	.	?	.	Parent=repeat_region123									seq0	LTRharvest	target_site_duplication	76436096	76436099	.	?	.	Parent=repeat_region123									seq0	LTRharvest	target_site_duplication	75929096	75929099	.	?	.	Parent=repeat_region123
seq0	LTRharvest	LTR_retrotransposon	104651437	104665419	.	?	.	ID=LTR_retrotransposon123;Parent=repeat_region123;ltr_similarity=94.12;seq_number=0									seq0	LTRharvest	LTR_retrotransposon	76436100	76443085	.	?	.	ID=LTR_retrotransposon123;Parent=repeat_region123;ltr_similarity=98.54;seq_number=0									seq0	LTRharvest	LTR_retrotransposon	75929100	75934081	.	?	.	ID=LTR_retrotransposon123;Parent=repeat_region123;ltr_similarity=93.64;seq_number=0
seq0	LTRharvest	long_terminal_repeat	104651437	104651554	.	?	.	Parent=LTR_retrotransposon123									seq0	LTRharvest	long_terminal_repeat	76436100	76436579	.	?	.	Parent=LTR_retrotransposon123									seq0	LTRharvest	long_terminal_repeat	75929100	75929209	.	?	.	Parent=LTR_retrotransposon123
seq0	LTRharvest	long_terminal_repeat	104665301	104665419	.	?	.	Parent=LTR_retrotransposon123									seq0	LTRharvest	long_terminal_repeat	76442607	76443085	.	?	.	Parent=LTR_retrotransposon123									seq0	LTRharvest	long_terminal_repeat	75933976	75934081	.	?	.	Parent=LTR_retrotransposon123
seq0	LTRharvest	target_site_duplication	104665420	104665423	.	?	.	Parent=repeat_region123									seq0	LTRharvest	target_site_duplication	76443086	76443089	.	?	.	Parent=repeat_region123									seq0	LTRharvest	target_site_duplication	75934082	75934085	.	?	.	Parent=repeat_region123
###																	###																	seq
seq0	LTRharvest	repeat_region	104775911	104781149	.	?	.	ID=repeat_region124									seq0	LTRharvest	repeat_region	76987096	76995492	.	?	.	ID=repeat_region124									seq0	LTRharvest	repeat_region	76144537	76151533	.	?	.	ID=repeat_region124
seq0	LTRharvest	target_site_duplication	104775911	104775914	.	?	.	Parent=repeat_region124									seq0	LTRharvest	target_site_duplication	76987096	76987099	.	?	.	Parent=repeat_region124									seq0	LTRharvest	target_site_duplication	76144537	76144540	.	?	.	Parent=repeat_region124
seq0	LTRharvest	LTR_retrotransposon	104775915	104781145	.	?	.	ID=LTR_retrotransposon124;Parent=repeat_region124;ltr_similarity=93.75;seq_number=0									seq0	LTRharvest	LTR_retrotransposon	76987100	76995488	.	?	.	ID=LTR_retrotransposon124;Parent=repeat_region124;ltr_similarity=91.95;seq_number=0									seq0	LTRharvest	LTR_retrotransposon	76144541	76151529	.	?	.	ID=LTR_retrotransposon124;Parent=repeat_region124;ltr_similarity=98.33;seq_number=0
seq0	LTRharvest	long_terminal_repeat	104775915	104776778	.	?	.	Parent=LTR_retrotransposon124									seq0	LTRharvest	long_terminal_repeat	76987100	76987447	.	?	.	Parent=LTR_retrotransposon124									seq0	LTRharvest	long_terminal_repeat	76144541	76145020	.	?	.	Parent=LTR_retrotransposon124
seq0	LTRharvest	long_terminal_repeat	104780283	104781145	.	?	.	Parent=LTR_retrotransposon124									seq0	LTRharvest	long_terminal_repeat	76995147	76995488	.	?	.	Parent=LTR_retrotransposon124									seq0	LTRharvest	long_terminal_repeat	76151051	76151529	.	?	.	Parent=LTR_retrotransposon124
seq0	LTRharvest	target_site_duplication	104781146	104781149	.	?	.	Parent=repeat_region124									seq0	LTRharvest	target_site_duplication	76995489	76995492	.	?	.	Parent=repeat_region124									seq0	LTRharvest	target_site_duplication	76151530	76151533	.	?	.	Parent=repeat_region124
###																	###																	seq
seq0	LTRharvest	repeat_region	105080589	105091240	.	?	.	ID=repeat_region125									seq0	LTRharvest	repeat_region	78684455	78691464	.	?	.	ID=repeat_region125									seq0	LTRharvest	repeat_region	76730086	76737237	.	?	.	ID=repeat_region125
seq0	LTRharvest	target_site_duplication	105080589	105080592	.	?	.	Parent=repeat_region125									seq0	LTRharvest	target_site_duplication	78684455	78684458	.	?	.	Parent=repeat_region125									seq0	LTRharvest	target_site_duplication	76730086	76730089	.	?	.	Parent=repeat_region125
seq0	LTRharvest	LTR_retrotransposon	105080593	105091236	.	?	.	ID=LTR_retrotransposon125;Parent=repeat_region125;ltr_similarity=92.96;seq_number=0									seq0	LTRharvest	LTR_retrotransposon	78684459	78691460	.	?	.	ID=LTR_retrotransposon125;Parent=repeat_region125;ltr_similarity=96.91;seq_number=0									seq0	LTRharvest	LTR_retrotransposon	76730090	76737233	.	?	.	ID=LTR_retrotransposon125;Parent=repeat_region125;ltr_similarity=100.00;seq_number=0
seq0	LTRharvest	long_terminal_repeat	105080593	105080868	.	?	.	Parent=LTR_retrotransposon125									seq0	LTRharvest	long_terminal_repeat	78684459	78684942	.	?	.	Parent=LTR_retrotransposon125									seq0	LTRharvest	long_terminal_repeat	76730090	76730567	.	?	.	Parent=LTR_retrotransposon125
seq0	LTRharvest	long_terminal_repeat	105090953	105091236	.	?	.	Parent=LTR_retrotransposon125									seq0	LTRharvest	long_terminal_repeat	78690976	78691460	.	?	.	Parent=LTR_retrotransposon125									seq0	LTRharvest	long_terminal_repeat	76736756	76737233	.	?	.	Parent=LTR_retrotransposon125
seq0	LTRharvest	target_site_duplication	105091237	105091240	.	?	.	Parent=repeat_region125									seq0	LTRharvest	target_site_duplication	78691461	78691464	.	?	.	Parent=repeat_region125									seq0	LTRharvest	target_site_duplication	76737234	76737237	.	?	.	Parent=repeat_region125
###																	###																	seq
seq0	LTRharvest	repeat_region	105230754	105244918	.	?	.	ID=repeat_region126									seq0	LTRharvest	repeat_region	79029265	79038477	.	?	.	ID=repeat_region126									seq0	LTRharvest	repeat_region	78922429	78931645	.	?	.	ID=repeat_region126
seq0	LTRharvest	target_site_duplication	105230754	105230757	.	?	.	Parent=repeat_region126									seq0	LTRharvest	target_site_duplication	79029265	79029268	.	?	.	Parent=repeat_region126									seq0	LTRharvest	target_site_duplication	78922429	78922432	.	?	.	Parent=repeat_region126
seq0	LTRharvest	LTR_retrotransposon	105230758	105244914	.	?	.	ID=LTR_retrotransposon126;Parent=repeat_region126;ltr_similarity=90.06;seq_number=0									seq0	LTRharvest	LTR_retrotransposon	79029269	79038473	.	?	.	ID=LTR_retrotransposon126;Parent=repeat_region126;ltr_similarity=96.82;seq_number=0									seq0	LTRharvest	LTR_retrotransposon	78922433	78931641	.	?	.	ID=LTR_retrotransposon126;Parent=repeat_region126;ltr_similarity=96.97;seq_number=0
seq0	LTRharvest	long_terminal_repeat	105230758	105230938	.	?	.	Parent=LTR_retrotransposon126									seq0	LTRharvest	long_terminal_repeat	79029269	79029929	.	?	.	Parent=LTR_retrotransposon126									seq0	LTRharvest	long_terminal_repeat	78922433	78923092	.	?	.	Parent=LTR_retrotransposon126
seq0	LTRharvest	long_terminal_repeat	105244739	105244914	.	?	.	Parent=LTR_retrotransposon126									seq0	LTRharvest	long_terminal_repeat	79037818	79038473	.	?	.	Parent=LTR_retrotransposon126									seq0	LTRharvest	long_terminal_repeat	78930987	78931641	.	?	.	Parent=LTR_retrotransposon126
seq0	LTRharvest	target_site_duplication	105244915	105244918	.	?	.	Parent=repeat_region126									seq0	LTRharvest	target_site_duplication	79038474	79038477	.	?	.	Parent=repeat_region126									seq0	LTRharvest	target_site_duplication	78931642	78931645	.	?	.	Parent=repeat_region126
###																	###																	seq
seq0	LTRharvest	repeat_region	105383540	105392055	.	?	.	ID=repeat_region127									seq0	LTRharvest	repeat_region	79169644	79178113	.	?	.	ID=repeat_region127									seq0	LTRharvest	repeat_region	79147239	79155738	.	?	.	ID=repeat_region127
seq0	LTRharvest	target_site_duplication	105383540	105383543	.	?	.	Parent=repeat_region127									seq0	LTRharvest	target_site_duplication	79169644	79169647	.	?	.	Parent=repeat_region127									seq0	LTRharvest	target_site_duplication	79147239	79147242	.	?	.	Parent=repeat_region127
seq0	LTRharvest	LTR_retrotransposon	105383544	105392051	.	?	.	ID=LTR_retrotransposon127;Parent=repeat_region127;ltr_similarity=95.21;seq_number=0									seq0	LTRharvest	LTR_retrotransposon	79169648	79178109	.	?	.	ID=LTR_retrotransposon127;Parent=repeat_region127;ltr_similarity=96.26;seq_number=0									seq0	LTRharvest	LTR_retrotransposon	79147243	79155734	.	?	.	ID=LTR_retrotransposon127;Parent=repeat_region127;ltr_similarity=92.34;seq_number=0
seq0	LTRharvest	long_terminal_repeat	105383544	105383689	.	?	.	Parent=LTR_retrotransposon127									seq0	LTRharvest	long_terminal_repeat	79169648	79170368	.	?	.	Parent=LTR_retrotransposon127									seq0	LTRharvest	long_terminal_repeat	79147243	79147673	.	?	.	Parent=LTR_retrotransposon127
seq0	LTRharvest	long_terminal_repeat	105391907	105392051	.	?	.	Parent=LTR_retrotransposon127									seq0	LTRharvest	long_terminal_repeat	79177390	79178109	.	?	.	Parent=LTR_retrotransposon127									seq0	LTRharvest	long_terminal_repeat	79155311	79155734	.	?	.	Parent=LTR_retrotransposon127
seq0	LTRharvest	target_site_duplication	105392052	105392055	.	?	.	Parent=repeat_region127									seq0	LTRharvest	target_site_duplication	79178110	79178113	.	?	.	Parent=repeat_region127									seq0	LTRharvest	target_site_duplication	79155735	79155738	.	?	.	Parent=repeat_region127
###																	###																	seq
seq0	LTRharvest	repeat_region	105475044	105484647	.	?	.	ID=repeat_region128									seq0	LTRharvest	repeat_region	79907576	79909473	.	?	.	ID=repeat_region128									seq0	LTRharvest	repeat_region	79788114	79790011	.	?	.	ID=repeat_region128
seq0	LTRharvest	target_site_duplication	105475044	105475047	.	?	.	Parent=repeat_region128									seq0	LTRharvest	target_site_duplication	79907576	79907579	.	?	.	Parent=repeat_region128									seq0	LTRharvest	target_site_duplication	79788114	79788117	.	?	.	Parent=repeat_region128
seq0	LTRharvest	LTR_retrotransposon	105475048	105484643	.	?	.	ID=LTR_retrotransposon128;Parent=repeat_region128;ltr_similarity=92.38;seq_number=0									seq0	LTRharvest	LTR_retrotransposon	79907580	79909469	.	?	.	ID=LTR_retrotransposon128;Parent=repeat_region128;ltr_similarity=90.95;seq_number=0									seq0	LTRharvest	LTR_retrotransposon	79788118	79790007	.	?	.	ID=LTR_retrotransposon128;Parent=repeat_region128;ltr_similarity=90.95;seq_number=0
seq0	LTRharvest	long_terminal_repeat	105475048	105475152	.	?	.	Parent=LTR_retrotransposon128									seq0	LTRharvest	long_terminal_repeat	79907580	79908028	.	?	.	Parent=LTR_retrotransposon128									seq0	LTRharvest	long_terminal_repeat	79788118	79788566	.	?	.	Parent=LTR_retrotransposon128
seq0	LTRharvest	long_terminal_repeat	105484544	105484643	.	?	.	Parent=LTR_retrotransposon128									seq0	LTRharvest	long_terminal_repeat	79909017	79909469	.	?	.	Parent=LTR_retrotransposon128									seq0	LTRharvest	long_terminal_repeat	79789555	79790007	.	?	.	Parent=LTR_retrotransposon128
seq0	LTRharvest	target_site_duplication	105484644	105484647	.	?	.	Parent=repeat_region128									seq0	LTRharvest	target_site_duplication	79909470	79909473	.	?	.	Parent=repeat_region128									seq0	LTRharvest	target_site_duplication	79790008	79790011	.	?	.	Parent=repeat_region128
###																	###																	seq
seq0	LTRharvest	repeat_region	105529783	105537283	.	?	.	ID=repeat_region129									seq0	LTRharvest	repeat_region	81270010	81276979	.	?	.	ID=repeat_region129									seq0	LTRharvest	repeat_region	81061310	81068278	.	?	.	ID=repeat_region129
seq0	LTRharvest	target_site_duplication	105529783	105529786	.	?	.	Parent=repeat_region129									seq0	LTRharvest	target_site_duplication	81270010	81270015	.	?	.	Parent=repeat_region129									seq0	LTRharvest	target_site_duplication	81061310	81061315	.	?	.	Parent=repeat_region129
seq0	LTRharvest	LTR_retrotransposon	105529787	105537279	.	?	.	ID=LTR_retrotransposon129;Parent=repeat_region129;ltr_similarity=94.33;seq_number=0									seq0	LTRharvest	LTR_retrotransposon	81270016	81276973	.	?	.	ID=LTR_retrotransposon129;Parent=repeat_region129;ltr_similarity=93.69;seq_number=0									seq0	LTRharvest	LTR_retrotransposon	81061316	81068272	.	?	.	ID=LTR_retrotransposon129;Parent=repeat_region129;ltr_similarity=93.20;seq_number=0
seq0	LTRharvest	long_terminal_repeat	105529787	105530139	.	?	.	Parent=LTR_retrotransposon129									seq0	LTRharvest	long_terminal_repeat	81270016	81270126	.	?	.	Parent=LTR_retrotransposon129									seq0	LTRharvest	long_terminal_repeat	81061316	81061418	.	?	.	Parent=LTR_retrotransposon129
seq0	LTRharvest	long_terminal_repeat	105536930	105537279	.	?	.	Parent=LTR_retrotransposon129									seq0	LTRharvest	long_terminal_repeat	81276865	81276973	.	?	.	Parent=LTR_retrotransposon129									seq0	LTRharvest	long_terminal_repeat	81068171	81068272	.	?	.	Parent=LTR_retrotransposon129
seq0	LTRharvest	target_site_duplication	105537280	105537283	.	?	.	Parent=repeat_region129									seq0	LTRharvest	target_site_duplication	81276974	81276979	.	?	.	Parent=repeat_region129									seq0	LTRharvest	target_site_duplication	81068273	81068278	.	?	.	Parent=repeat_region129
###																	###																	seq
seq0	LTRharvest	repeat_region	106233973	106241437	.	?	.	ID=repeat_region130									seq0	LTRharvest	repeat_region	81902968	81906956	.	?	.	ID=repeat_region130									seq0	LTRharvest	repeat_region	81833754	81841180	.	?	.	ID=repeat_region130
seq0	LTRharvest	target_site_duplication	106233973	106233976	.	?	.	Parent=repeat_region130									seq0	LTRharvest	target_site_duplication	81902968	81902971	.	?	.	Parent=repeat_region130									seq0	LTRharvest	target_site_duplication	81833754	81833757	.	?	.	Parent=repeat_region130
seq0	LTRharvest	LTR_retrotransposon	106233977	106241433	.	?	.	ID=LTR_retrotransposon130;Parent=repeat_region130;ltr_similarity=96.95;seq_number=0									seq0	LTRharvest	LTR_retrotransposon	81902972	81906952	.	?	.	ID=LTR_retrotransposon130;Parent=repeat_region130;ltr_similarity=95.71;seq_number=0									seq0	LTRharvest	LTR_retrotransposon	81833758	81841176	.	?	.	ID=LTR_retrotransposon130;Parent=repeat_region130;ltr_similarity=99.17;seq_number=0
seq0	LTRharvest	long_terminal_repeat	106233977	106234598	.	?	.	Parent=LTR_retrotransposon130									seq0	LTRharvest	long_terminal_repeat	81902972	81903883	.	?	.	Parent=LTR_retrotransposon130									seq0	LTRharvest	long_terminal_repeat	81833758	81834356	.	?	.	Parent=LTR_retrotransposon130
seq0	LTRharvest	long_terminal_repeat	106240827	106241433	.	?	.	Parent=LTR_retrotransposon130									seq0	LTRharvest	long_terminal_repeat	81906021	81906952	.	?	.	Parent=LTR_retrotransposon130									seq0	LTRharvest	long_terminal_repeat	81840580	81841176	.	?	.	Parent=LTR_retrotransposon130
seq0	LTRharvest	target_site_duplication	106241434	106241437	.	?	.	Parent=repeat_region130									seq0	LTRharvest	target_site_duplication	81906953	81906956	.	?	.	Parent=repeat_region130									seq0	LTRharvest	target_site_duplication	81841177	81841180	.	?	.	Parent=repeat_region130
###																	###																	seq
seq0	LTRharvest	repeat_region	106750286	106765416	.	?	.	ID=repeat_region131									seq0	LTRharvest	repeat_region	82466121	82474029	.	?	.	ID=repeat_region131									seq0	LTRharvest	repeat_region	81857801	81861785	.	?	.	ID=repeat_region131
seq0	LTRharvest	target_site_duplication	106750286	106750289	.	?	.	Parent=repeat_region131									seq0	LTRharvest	target_site_duplication	82466121	82466124	.	?	.	Parent=repeat_region131									seq0	LTRharvest	target_site_duplication	81857801	81857804	.	?	.	Parent=repeat_region131
seq0	LTRharvest	LTR_retrotransposon	106750290	106765412	.	?	.	ID=LTR_retrotransposon131;Parent=repeat_region131;ltr_similarity=90.93;seq_number=0									seq0	LTRharvest	LTR_retrotransposon	82466125	82474025	.	?	.	ID=LTR_retrotransposon131;Parent=repeat_region131;ltr_similarity=96.52;seq_number=0									seq0	LTRharvest	LTR_retrotransposon	81857805	81861781	.	?	.	ID=LTR_retrotransposon131;Parent=repeat_region131;ltr_similarity=95.71;seq_number=0
seq0	LTRharvest	long_terminal_repeat	106750290	106750642	.	?	.	Parent=LTR_retrotransposon131									seq0	LTRharvest	long_terminal_repeat	82466125	82466555	.	?	.	Parent=LTR_retrotransposon131									seq0	LTRharvest	long_terminal_repeat	81857805	81858714	.	?	.	Parent=LTR_retrotransposon131
seq0	LTRharvest	long_terminal_repeat	106765080	106765412	.	?	.	Parent=LTR_retrotransposon131									seq0	LTRharvest	long_terminal_repeat	82473603	82474025	.	?	.	Parent=LTR_retrotransposon131									seq0	LTRharvest	long_terminal_repeat	81860850	81861781	.	?	.	Parent=LTR_retrotransposon131
seq0	LTRharvest	target_site_duplication	106765413	106765416	.	?	.	Parent=repeat_region131									seq0	LTRharvest	target_site_duplication	82474026	82474029	.	?	.	Parent=repeat_region131									seq0	LTRharvest	target_site_duplication	81861782	81861785	.	?	.	Parent=repeat_region131
###																	###																	seq
seq0	LTRharvest	repeat_region	106790707	106801097	.	?	.	ID=repeat_region132									seq0	LTRharvest	repeat_region	84037007	84049740	.	?	.	ID=repeat_region132									seq0	LTRharvest	repeat_region	82171776	82186954	.	?	.	ID=repeat_region132
seq0	LTRharvest	target_site_duplication	106790707	106790710	.	?	.	Parent=repeat_region132									seq0	LTRharvest	target_site_duplication	84037007	84037010	.	?	.	Parent=repeat_region132									seq0	LTRharvest	target_site_duplication	82171776	82171779	.	?	.	Parent=repeat_region132
seq0	LTRharvest	LTR_retrotransposon	106790711	106801093	.	?	.	ID=LTR_retrotransposon132;Parent=repeat_region132;ltr_similarity=96.25;seq_number=0									seq0	LTRharvest	LTR_retrotransposon	84037011	84049736	.	?	.	ID=LTR_retrotransposon132;Parent=repeat_region132;ltr_similarity=96.02;seq_number=0									seq0	LTRharvest	LTR_retrotransposon	82171780	82186950	.	?	.	ID=LTR_retrotransposon132;Parent=repeat_region132;ltr_similarity=96.73;seq_number=0
seq0	LTRharvest	long_terminal_repeat	106790711	106791206	.	?	.	Parent=LTR_retrotransposon132									seq0	LTRharvest	long_terminal_repeat	84037011	84037624	.	?	.	Parent=LTR_retrotransposon132									seq0	LTRharvest	long_terminal_repeat	82171780	82172176	.	?	.	Parent=LTR_retrotransposon132
seq0	LTRharvest	long_terminal_repeat	106800587	106801093	.	?	.	Parent=LTR_retrotransposon132									seq0	LTRharvest	long_terminal_repeat	84049109	84049736	.	?	.	Parent=LTR_retrotransposon132									seq0	LTRharvest	long_terminal_repeat	82186557	82186950	.	?	.	Parent=LTR_retrotransposon132
seq0	LTRharvest	target_site_duplication	106801094	106801097	.	?	.	Parent=repeat_region132									seq0	LTRharvest	target_site_duplication	84049737	84049740	.	?	.	Parent=repeat_region132									seq0	LTRharvest	target_site_duplication	82186951	82186954	.	?	.	Parent=repeat_region132
###																	###																	seq
seq0	LTRharvest	repeat_region	107046598	107049520	.	?	.	ID=repeat_region133									seq0	LTRharvest	repeat_region	84364880	84371837	.	?	.	ID=repeat_region133									seq0	LTRharvest	repeat_region	83907171	83918826	.	?	.	ID=repeat_region133
seq0	LTRharvest	target_site_duplication	107046598	107046601	.	?	.	Parent=repeat_region133									seq0	LTRharvest	target_site_duplication	84364880	84364883	.	?	.	Parent=repeat_region133									seq0	LTRharvest	target_site_duplication	83907171	83907174	.	?	.	Parent=repeat_region133
seq0	LTRharvest	LTR_retrotransposon	107046602	107049516	.	?	.	ID=LTR_retrotransposon133;Parent=repeat_region133;ltr_similarity=95.08;seq_number=0									seq0	LTRharvest	LTR_retrotransposon	84364884	84371833	.	?	.	ID=LTR_retrotransposon133;Parent=repeat_region133;ltr_similarity=99.57;seq_number=0									seq0	LTRharvest	LTR_retrotransposon	83907175	83918822	.	?	.	ID=LTR_retrotransposon133;Parent=repeat_region133;ltr_similarity=94.05;seq_number=0
seq0	LTRharvest	long_terminal_repeat	107046602	107046784	.	?	.	Parent=LTR_retrotransposon133									seq0	LTRharvest	long_terminal_repeat	84364884	84365583	.	?	.	Parent=LTR_retrotransposon133									seq0	LTRharvest	long_terminal_repeat	83907175	83907913	.	?	.	Parent=LTR_retrotransposon133
seq0	LTRharvest	long_terminal_repeat	107049334	107049516	.	?	.	Parent=LTR_retrotransposon133									seq0	LTRharvest	long_terminal_repeat	84371134	84371833	.	?	.	Parent=LTR_retrotransposon133									seq0	LTRharvest	long_terminal_repeat	83918094	83918822	.	?	.	Parent=LTR_retrotransposon133
seq0	LTRharvest	target_site_duplication	107049517	107049520	.	?	.	Parent=repeat_region133									seq0	LTRharvest	target_site_duplication	84371834	84371837	.	?	.	Parent=repeat_region133									seq0	LTRharvest	target_site_duplication	83918823	83918826	.	?	.	Parent=repeat_region133
###																	###																	seq
seq0	LTRharvest	repeat_region	107187864	107196300	.	?	.	ID=repeat_region134									seq0	LTRharvest	repeat_region	85057482	85061390	.	?	.	ID=repeat_region134									seq0	LTRharvest	repeat_region	84849957	84853868	.	?	.	ID=repeat_region134
seq0	LTRharvest	target_site_duplication	107187864	107187867	.	?	.	Parent=repeat_region134									seq0	LTRharvest	target_site_duplication	85057482	85057485	.	?	.	Parent=repeat_region134									seq0	LTRharvest	target_site_duplication	84849957	84849960	.	?	.	Parent=repeat_region134
seq0	LTRharvest	LTR_retrotransposon	107187868	107196296	.	?	.	ID=LTR_retrotransposon134;Parent=repeat_region134;ltr_similarity=95.01;seq_number=0									seq0	LTRharvest	LTR_retrotransposon	85057486	85061386	.	?	.	ID=LTR_retrotransposon134;Parent=repeat_region134;ltr_similarity=94.69;seq_number=0									seq0	LTRharvest	LTR_retrotransposon	84849961	84853864	.	?	.	ID=LTR_retrotransposon134;Parent=repeat_region134;ltr_similarity=94.69;seq_number=0
seq0	LTRharvest	long_terminal_repeat	107187868	107188517	.	?	.	Parent=LTR_retrotransposon134									seq0	LTRharvest	long_terminal_repeat	85057486	85057862	.	?	.	Parent=LTR_retrotransposon134									seq0	LTRharvest	long_terminal_repeat	84849961	84850337	.	?	.	Parent=LTR_retrotransposon134
seq0	LTRharvest	long_terminal_repeat	107195636	107196296	.	?	.	Parent=LTR_retrotransposon134									seq0	LTRharvest	long_terminal_repeat	85061010	85061386	.	?	.	Parent=LTR_retrotransposon134									seq0	LTRharvest	long_terminal_repeat	84853488	84853864	.	?	.	Parent=LTR_retrotransposon134
seq0	LTRharvest	target_site_duplication	107196297	107196300	.	?	.	Parent=repeat_region134									seq0	LTRharvest	target_site_duplication	85061387	85061390	.	?	.	Parent=repeat_region134									seq0	LTRharvest	target_site_duplication	84853865	84853868	.	?	.	Parent=repeat_region134
###																	###																	seq
seq0	LTRharvest	repeat_region	108424667	108431076	.	?	.	ID=repeat_region135									seq0	LTRharvest	repeat_region	90511560	90515659	.	?	.	ID=repeat_region135									seq0	LTRharvest	repeat_region	90530684	90541419	.	?	.	ID=repeat_region135
seq0	LTRharvest	target_site_duplication	108424667	108424670	.	?	.	Parent=repeat_region135									seq0	LTRharvest	target_site_duplication	90511560	90511563	.	?	.	Parent=repeat_region135									seq0	LTRharvest	target_site_duplication	90530684	90530687	.	?	.	Parent=repeat_region135
seq0	LTRharvest	LTR_retrotransposon	108424671	108431072	.	?	.	ID=LTR_retrotransposon135;Parent=repeat_region135;ltr_similarity=95.71;seq_number=0									seq0	LTRharvest	LTR_retrotransposon	90511564	90515655	.	?	.	ID=LTR_retrotransposon135;Parent=repeat_region135;ltr_similarity=90.96;seq_number=0									seq0	LTRharvest	LTR_retrotransposon	90530688	90541415	.	?	.	ID=LTR_retrotransposon135;Parent=repeat_region135;ltr_similarity=90.37;seq_number=0
seq0	LTRharvest	long_terminal_repeat	108424671	108425019	.	?	.	Parent=LTR_retrotransposon135									seq0	LTRharvest	long_terminal_repeat	90511564	90511943	.	?	.	Parent=LTR_retrotransposon135									seq0	LTRharvest	long_terminal_repeat	90530688	90530816	.	?	.	Parent=LTR_retrotransposon135
seq0	LTRharvest	long_terminal_repeat	108430723	108431072	.	?	.	Parent=LTR_retrotransposon135									seq0	LTRharvest	long_terminal_repeat	90515269	90515655	.	?	.	Parent=LTR_retrotransposon135									seq0	LTRharvest	long_terminal_repeat	90541281	90541415	.	?	.	Parent=LTR_retrotransposon135
seq0	LTRharvest	target_site_duplication	108431073	108431076	.	?	.	Parent=repeat_region135									seq0	LTRharvest	target_site_duplication	90515656	90515659	.	?	.	Parent=repeat_region135									seq0	LTRharvest	target_site_duplication	90541416	90541419	.	?	.	Parent=repeat_region135
###																	###																	seq
seq0	LTRharvest	repeat_region	108619401	108628557	.	?	.	ID=repeat_region136									seq0	LTRharvest	repeat_region	90901269	90909672	.	?	.	ID=repeat_region136									seq0	LTRharvest	repeat_region	91204718	91213111	.	?	.	ID=repeat_region136
seq0	LTRharvest	target_site_duplication	108619401	108619404	.	?	.	Parent=repeat_region136									seq0	LTRharvest	target_site_duplication	90901269	90901272	.	?	.	Parent=repeat_region136									seq0	LTRharvest	target_site_duplication	91204718	91204721	.	?	.	Parent=repeat_region136
seq0	LTRharvest	LTR_retrotransposon	108619405	108628553	.	?	.	ID=LTR_retrotransposon136;Parent=repeat_region136;ltr_similarity=98.10;seq_number=0									seq0	LTRharvest	LTR_retrotransposon	90901273	90909668	.	?	.	ID=LTR_retrotransposon136;Parent=repeat_region136;ltr_similarity=90.40;seq_number=0									seq0	LTRharvest	LTR_retrotransposon	91204722	91213107	.	?	.	ID=LTR_retrotransposon136;Parent=repeat_region136;ltr_similarity=90.03;seq_number=0
seq0	LTRharvest	long_terminal_repeat	108619405	108620385	.	?	.	Parent=LTR_retrotransposon136									seq0	LTRharvest	long_terminal_repeat	90901273	90901574	.	?	.	Parent=LTR_retrotransposon136									seq0	LTRharvest	long_terminal_repeat	91204722	91205022	.	?	.	Parent=LTR_retrotransposon136
seq0	LTRharvest	long_terminal_repeat	108627554	108628553	.	?	.	Parent=LTR_retrotransposon136									seq0	LTRharvest	long_terminal_repeat	90909375	90909668	.	?	.	Parent=LTR_retrotransposon136									seq0	LTRharvest	long_terminal_repeat	91212814	91213107	.	?	.	Parent=LTR_retrotransposon136
seq0	LTRharvest	target_site_duplication	108628554	108628557	.	?	.	Parent=repeat_region136									seq0	LTRharvest	target_site_duplication	90909669	90909672	.	?	.	Parent=repeat_region136									seq0	LTRharvest	target_site_duplication	91213108	91213111	.	?	.	Parent=repeat_region136
###																	###																	seq
seq0	LTRharvest	repeat_region	112476376	112487934	.	?	.	ID=repeat_region137									seq0	LTRharvest	repeat_region	94130197	94132277	.	?	.	ID=repeat_region137									seq0	LTRharvest	repeat_region	91576018	91578826	.	?	.	ID=repeat_region137
seq0	LTRharvest	target_site_duplication	112476376	112476379	.	?	.	Parent=repeat_region137									seq0	LTRharvest	target_site_duplication	94130197	94130200	.	?	.	Parent=repeat_region137									seq0	LTRharvest	target_site_duplication	91576018	91576021	.	?	.	Parent=repeat_region137
seq0	LTRharvest	LTR_retrotransposon	112476380	112487930	.	?	.	ID=LTR_retrotransposon137;Parent=repeat_region137;ltr_similarity=93.01;seq_number=0									seq0	LTRharvest	LTR_retrotransposon	94130201	94132273	.	?	.	ID=LTR_retrotransposon137;Parent=repeat_region137;ltr_similarity=97.85;seq_number=0									seq0	LTRharvest	LTR_retrotransposon	91576022	91578822	.	?	.	ID=LTR_retrotransposon137;Parent=repeat_region137;ltr_similarity=93.69;seq_number=0
seq0	LTRharvest	long_terminal_repeat	112476380	112476522	.	?	.	Parent=LTR_retrotransposon137									seq0	LTRharvest	long_terminal_repeat	94130201	94130569	.	?	.	Parent=LTR_retrotransposon137									seq0	LTRharvest	long_terminal_repeat	91576022	91576354	.	?	.	Parent=LTR_retrotransposon137
seq0	LTRharvest	long_terminal_repeat	112487793	112487930	.	?	.	Parent=LTR_retrotransposon137									seq0	LTRharvest	long_terminal_repeat	94131902	94132273	.	?	.	Parent=LTR_retrotransposon137									seq0	LTRharvest	long_terminal_repeat	91578501	91578822	.	?	.	Parent=LTR_retrotransposon137
seq0	LTRharvest	target_site_duplication	112487931	112487934	.	?	.	Parent=repeat_region137									seq0	LTRharvest	target_site_duplication	94132274	94132277	.	?	.	Parent=repeat_region137									seq0	LTRharvest	target_site_duplication	91578823	91578826	.	?	.	Parent=repeat_region137
###																	###																	seq
seq0	LTRharvest	repeat_region	114390907	114395100	.	?	.	ID=repeat_region138									seq0	LTRharvest	repeat_region	95917504	95925025	.	?	.	ID=repeat_region138									seq0	LTRharvest	repeat_region	93365060	93370237	.	?	.	ID=repeat_region138
seq0	LTRharvest	target_site_duplication	114390907	114390910	.	?	.	Parent=repeat_region138									seq0	LTRharvest	target_site_duplication	95917504	95917507	.	?	.	Parent=repeat_region138									seq0	LTRharvest	target_site_duplication	93365060	93365063	.	?	.	Parent=repeat_region138
seq0	LTRharvest	LTR_retrotransposon	114390911	114395096	.	?	.	ID=LTR_retrotransposon138;Parent=repeat_region138;ltr_similarity=94.96;seq_number=0									seq0	LTRharvest	LTR_retrotransposon	95917508	95925021	.	?	.	ID=LTR_retrotransposon138;Parent=repeat_region138;ltr_similarity=98.46;seq_number=0									seq0	LTRharvest	LTR_retrotransposon	93365064	93370233	.	?	.	ID=LTR_retrotransposon138;Parent=repeat_region138;ltr_similarity=90.60;seq_number=0
seq0	LTRharvest	long_terminal_repeat	114390911	114391188	.	?	.	Parent=LTR_retrotransposon138									seq0	LTRharvest	long_terminal_repeat	95917508	95918091	.	?	.	Parent=LTR_retrotransposon138									seq0	LTRharvest	long_terminal_repeat	93365064	93365175	.	?	.	Parent=LTR_retrotransposon138
seq0	LTRharvest	long_terminal_repeat	114394820	114395096	.	?	.	Parent=LTR_retrotransposon138									seq0	LTRharvest	long_terminal_repeat	95924446	95925021	.	?	.	Parent=LTR_retrotransposon138									seq0	LTRharvest	long_terminal_repeat	93370117	93370233	.	?	.	Parent=LTR_retrotransposon138
seq0	LTRharvest	target_site_duplication	114395097	114395100	.	?	.	Parent=repeat_region138									seq0	LTRharvest	target_site_duplication	95925022	95925025	.	?	.	Parent=repeat_region138									seq0	LTRharvest	target_site_duplication	93370234	93370237	.	?	.	Parent=repeat_region138
###																	###																	seq
seq0	LTRharvest	repeat_region	114395820	114397656	.	?	.	ID=repeat_region139									seq0	LTRharvest	repeat_region	96230005	96236349	.	?	.	ID=repeat_region139									seq0	LTRharvest	repeat_region	94434066	94436146	.	?	.	ID=repeat_region139
seq0	LTRharvest	target_site_duplication	114395820	114395823	.	?	.	Parent=repeat_region139									seq0	LTRharvest	target_site_duplication	96230005	96230008	.	?	.	Parent=repeat_region139									seq0	LTRharvest	target_site_duplication	94434066	94434069	.	?	.	Parent=repeat_region139
seq0	LTRharvest	LTR_retrotransposon	114395824	114397652	.	?	.	ID=LTR_retrotransposon139;Parent=repeat_region139;ltr_similarity=96.81;seq_number=0									seq0	LTRharvest	LTR_retrotransposon	96230009	96236345	.	?	.	ID=LTR_retrotransposon139;Parent=repeat_region139;ltr_similarity=94.47;seq_number=0									seq0	LTRharvest	LTR_retrotransposon	94434070	94436142	.	?	.	ID=LTR_retrotransposon139;Parent=repeat_region139;ltr_similarity=97.85;seq_number=0
seq0	LTRharvest	long_terminal_repeat	114395824	114396071	.	?	.	Parent=LTR_retrotransposon139									seq0	LTRharvest	long_terminal_repeat	96230009	96230822	.	?	.	Parent=LTR_retrotransposon139									seq0	LTRharvest	long_terminal_repeat	94434070	94434438	.	?	.	Parent=LTR_retrotransposon139
seq0	LTRharvest	long_terminal_repeat	114397402	114397652	.	?	.	Parent=LTR_retrotransposon139									seq0	LTRharvest	long_terminal_repeat	96235534	96236345	.	?	.	Parent=LTR_retrotransposon139									seq0	LTRharvest	long_terminal_repeat	94435771	94436142	.	?	.	Parent=LTR_retrotransposon139
seq0	LTRharvest	target_site_duplication	114397653	114397656	.	?	.	Parent=repeat_region139									seq0	LTRharvest	target_site_duplication	96236346	96236349	.	?	.	Parent=repeat_region139									seq0	LTRharvest	target_site_duplication	94436143	94436146	.	?	.	Parent=repeat_region139
###																	###																	seq
seq0	LTRharvest	repeat_region	114649054	114658159	.	?	.	ID=repeat_region140									seq0	LTRharvest	repeat_region	100117520	100123511	.	?	.	ID=repeat_region140									seq0	LTRharvest	repeat_region	97292389	97299386	.	?	.	ID=repeat_region140
seq0	LTRharvest	target_site_duplication	114649054	114649057	.	?	.	Parent=repeat_region140									seq0	LTRharvest	target_site_duplication	100117520	100117523	.	?	.	Parent=repeat_region140									seq0	LTRharvest	target_site_duplication	97292389	97292392	.	?	.	Parent=repeat_region140
seq0	LTRharvest	LTR_retrotransposon	114649058	114658155	.	?	.	ID=LTR_retrotransposon140;Parent=repeat_region140;ltr_similarity=92.49;seq_number=0									seq0	LTRharvest	LTR_retrotransposon	100117524	100123507	.	?	.	ID=LTR_retrotransposon140;Parent=repeat_region140;ltr_similarity=97.85;seq_number=0									seq0	LTRharvest	LTR_retrotransposon	97292393	97299382	.	?	.	ID=LTR_retrotransposon140;Parent=repeat_region140;ltr_similarity=98.55;seq_number=0
seq0	LTRharvest	long_terminal_repeat	114649058	114649230	.	?	.	Parent=LTR_retrotransposon140									seq0	LTRharvest	long_terminal_repeat	100117524	100118026	.	?	.	Parent=LTR_retrotransposon140									seq0	LTRharvest	long_terminal_repeat	97292393	97292875	.	?	.	Parent=LTR_retrotransposon140
seq0	LTRharvest	long_terminal_repeat	114657990	114658155	.	?	.	Parent=LTR_retrotransposon140									seq0	LTRharvest	long_terminal_repeat	100122997	100123507	.	?	.	Parent=LTR_retrotransposon140									seq0	LTRharvest	long_terminal_repeat	97298905	97299382	.	?	.	Parent=LTR_retrotransposon140
seq0	LTRharvest	target_site_duplication	114658156	114658159	.	?	.	Parent=repeat_region140									seq0	LTRharvest	target_site_duplication	100123508	100123511	.	?	.	Parent=repeat_region140									seq0	LTRharvest	target_site_duplication	97299383	97299386	.	?	.	Parent=repeat_region140
###																	###																	seq
seq0	LTRharvest	repeat_region	116738374	116740996	.	?	.	ID=repeat_region141									seq0	LTRharvest	repeat_region	100516243	100523535	.	?	.	ID=repeat_region141									seq0	LTRharvest	repeat_region	100684863	100688087	.	?	.	ID=repeat_region141
seq0	LTRharvest	target_site_duplication	116738374	116738377	.	?	.	Parent=repeat_region141									seq0	LTRharvest	target_site_duplication	100516243	100516246	.	?	.	Parent=repeat_region141									seq0	LTRharvest	target_site_duplication	100684863	100684866	.	?	.	Parent=repeat_region141
seq0	LTRharvest	LTR_retrotransposon	116738378	116740992	.	?	.	ID=LTR_retrotransposon141;Parent=repeat_region141;ltr_similarity=90.76;seq_number=0									seq0	LTRharvest	LTR_retrotransposon	100516247	100523531	.	?	.	ID=LTR_retrotransposon141;Parent=repeat_region141;ltr_similarity=90.36;seq_number=0									seq0	LTRharvest	LTR_retrotransposon	100684867	100688083	.	?	.	ID=LTR_retrotransposon141;Parent=repeat_region141;ltr_similarity=93.67;seq_number=0
seq0	LTRharvest	long_terminal_repeat	116738378	116738493	.	?	.	Parent=LTR_retrotransposon141									seq0	LTRharvest	long_terminal_repeat	100516247	100516578	.	?	.	Parent=LTR_retrotransposon141									seq0	LTRharvest	long_terminal_repeat	100684867	100685099	.	?	.	Parent=LTR_retrotransposon141
seq0	LTRharvest	long_terminal_repeat	116740874	116740992	.	?	.	Parent=LTR_retrotransposon141									seq0	LTRharvest	long_terminal_repeat	100523210	100523531	.	?	.	Parent=LTR_retrotransposon141									seq0	LTRharvest	long_terminal_repeat	100687847	100688083	.	?	.	Parent=LTR_retrotransposon141
seq0	LTRharvest	target_site_duplication	116740993	116740996	.	?	.	Parent=repeat_region141									seq0	LTRharvest	target_site_duplication	100523532	100523535	.	?	.	Parent=repeat_region141									seq0	LTRharvest	target_site_duplication	100688084	100688087	.	?	.	Parent=repeat_region141
###																	###																	seq
seq0	LTRharvest	repeat_region	117199909	117206867	.	?	.	ID=repeat_region142									seq0	LTRharvest	repeat_region	100669054	100673055	.	?	.	ID=repeat_region142									seq0	LTRharvest	repeat_region	103718471	103720314	.	?	.	ID=repeat_region142
seq0	LTRharvest	target_site_duplication	117199909	117199913	.	?	.	Parent=repeat_region142									seq0	LTRharvest	target_site_duplication	100669054	100669057	.	?	.	Parent=repeat_region142									seq0	LTRharvest	target_site_duplication	103718471	103718474	.	?	.	Parent=repeat_region142
seq0	LTRharvest	LTR_retrotransposon	117199914	117206862	.	?	.	ID=LTR_retrotransposon142;Parent=repeat_region142;ltr_similarity=100.00;seq_number=0									seq0	LTRharvest	LTR_retrotransposon	100669058	100673051	.	?	.	ID=LTR_retrotransposon142;Parent=repeat_region142;ltr_similarity=93.25;seq_number=0									seq0	LTRharvest	LTR_retrotransposon	103718475	103720310	.	?	.	ID=LTR_retrotransposon142;Parent=repeat_region142;ltr_similarity=92.31;seq_number=0
seq0	LTRharvest	long_terminal_repeat	117199914	117200611	.	?	.	Parent=LTR_retrotransposon142									seq0	LTRharvest	long_terminal_repeat	100669058	100669290	.	?	.	Parent=LTR_retrotransposon142									seq0	LTRharvest	long_terminal_repeat	103718475	103718720	.	?	.	Parent=LTR_retrotransposon142
seq0	LTRharvest	long_terminal_repeat	117206165	117206862	.	?	.	Parent=LTR_retrotransposon142									seq0	LTRharvest	long_terminal_repeat	100672815	100673051	.	?	.	Parent=LTR_retrotransposon142									seq0	LTRharvest	long_terminal_repeat	103720051	103720310	.	?	.	Parent=LTR_retrotransposon142
seq0	LTRharvest	target_site_duplication	117206863	117206867	.	?	.	Parent=repeat_region142									seq0	LTRharvest	target_site_duplication	100673052	100673055	.	?	.	Parent=repeat_region142									seq0	LTRharvest	target_site_duplication	103720311	103720314	.	?	.	Parent=repeat_region142
###																	###																	seq
seq0	LTRharvest	repeat_region	117255106	117266542	.	?	.	ID=repeat_region143									seq0	LTRharvest	repeat_region	100933382	100948586	.	?	.	ID=repeat_region143									seq0	LTRharvest	repeat_region	104033469	104036786	.	?	.	ID=repeat_region143
seq0	LTRharvest	target_site_duplication	117255106	117255109	.	?	.	Parent=repeat_region143									seq0	LTRharvest	target_site_duplication	100933382	100933385	.	?	.	Parent=repeat_region143									seq0	LTRharvest	target_site_duplication	104033469	104033472	.	?	.	Parent=repeat_region143
seq0	LTRharvest	LTR_retrotransposon	117255110	117266538	.	?	.	ID=LTR_retrotransposon143;Parent=repeat_region143;ltr_similarity=97.32;seq_number=0									seq0	LTRharvest	LTR_retrotransposon	100933386	100948582	.	?	.	ID=LTR_retrotransposon143;Parent=repeat_region143;ltr_similarity=98.49;seq_number=0									seq0	LTRharvest	LTR_retrotransposon	104033473	104036782	.	?	.	ID=LTR_retrotransposon143;Parent=repeat_region143;ltr_similarity=91.54;seq_number=0
seq0	LTRharvest	long_terminal_repeat	117255110	117255695	.	?	.	Parent=LTR_retrotransposon143									seq0	LTRharvest	long_terminal_repeat	100933386	100934379	.	?	.	Parent=LTR_retrotransposon143									seq0	LTRharvest	long_terminal_repeat	104033473	104033673	.	?	.	Parent=LTR_retrotransposon143
seq0	LTRharvest	long_terminal_repeat	117265941	117266538	.	?	.	Parent=LTR_retrotransposon143									seq0	LTRharvest	long_terminal_repeat	100947588	100948582	.	?	.	Parent=LTR_retrotransposon143									seq0	LTRharvest	long_terminal_repeat	104036589	104036782	.	?	.	Parent=LTR_retrotransposon143
seq0	LTRharvest	target_site_duplication	117266539	117266542	.	?	.	Parent=repeat_region143									seq0	LTRharvest	target_site_duplication	100948583	100948586	.	?	.	Parent=repeat_region143									seq0	LTRharvest	target_site_duplication	104036783	104036786	.	?	.	Parent=repeat_region143
###																	###																	seq
seq0	LTRharvest	repeat_region	117338324	117346899	.	?	.	ID=repeat_region144									seq0	LTRharvest	repeat_region	103584266	103591385	.	?	.	ID=repeat_region144									seq0	LTRharvest	repeat_region	104311727	104322903	.	?	.	ID=repeat_region144
seq0	LTRharvest	target_site_duplication	117338324	117338329	.	?	.	Parent=repeat_region144									seq0	LTRharvest	target_site_duplication	103584266	103584269	.	?	.	Parent=repeat_region144									seq0	LTRharvest	target_site_duplication	104311727	104311730	.	?	.	Parent=repeat_region144
seq0	LTRharvest	LTR_retrotransposon	117338330	117346893	.	?	.	ID=LTR_retrotransposon144;Parent=repeat_region144;ltr_similarity=90.51;seq_number=0									seq0	LTRharvest	LTR_retrotransposon	103584270	103591381	.	?	.	ID=LTR_retrotransposon144;Parent=repeat_region144;ltr_similarity=99.38;seq_number=0									seq0	LTRharvest	LTR_retrotransposon	104311731	104322899	.	?	.	ID=LTR_retrotransposon144;Parent=repeat_region144;ltr_similarity=90.04;seq_number=0
seq0	LTRharvest	long_terminal_repeat	117338330	117338486	.	?	.	Parent=LTR_retrotransposon144									seq0	LTRharvest	long_terminal_repeat	103584270	103584750	.	?	.	Parent=LTR_retrotransposon144									seq0	LTRharvest	long_terminal_repeat	104311731	104312413	.	?	.	Parent=LTR_retrotransposon144
seq0	LTRharvest	long_terminal_repeat	117346736	117346893	.	?	.	Parent=LTR_retrotransposon144									seq0	LTRharvest	long_terminal_repeat	103590900	103591381	.	?	.	Parent=LTR_retrotransposon144									seq0	LTRharvest	long_terminal_repeat	104322207	104322899	.	?	.	Parent=LTR_retrotransposon144
seq0	LTRharvest	target_site_duplication	117346894	117346899	.	?	.	Parent=repeat_region144									seq0	LTRharvest	target_site_duplication	103591382	103591385	.	?	.	Parent=repeat_region144									seq0	LTRharvest	target_site_duplication	104322900	104322903	.	?	.	Parent=repeat_region144
###																	###																	seq
seq0	LTRharvest	repeat_region	117970914	117980794	.	?	.	ID=repeat_region145									seq0	LTRharvest	repeat_region	103706952	103710592	.	?	.	ID=repeat_region145									seq0	LTRharvest	repeat_region	104961452	104966214	.	?	.	ID=repeat_region145
seq0	LTRharvest	target_site_duplication	117970914	117970917	.	?	.	Parent=repeat_region145									seq0	LTRharvest	target_site_duplication	103706952	103706955	.	?	.	Parent=repeat_region145									seq0	LTRharvest	target_site_duplication	104961452	104961456	.	?	.	Parent=repeat_region145
seq0	LTRharvest	LTR_retrotransposon	117970918	117980790	.	?	.	ID=LTR_retrotransposon145;Parent=repeat_region145;ltr_similarity=91.01;seq_number=0									seq0	LTRharvest	LTR_retrotransposon	103706956	103710588	.	?	.	ID=LTR_retrotransposon145;Parent=repeat_region145;ltr_similarity=92.74;seq_number=0									seq0	LTRharvest	LTR_retrotransposon	104961457	104966209	.	?	.	ID=LTR_retrotransposon145;Parent=repeat_region145;ltr_similarity=100.00;seq_number=0
seq0	LTRharvest	long_terminal_repeat	117970918	117971276	.	?	.	Parent=LTR_retrotransposon145									seq0	LTRharvest	long_terminal_repeat	103706956	103707417	.	?	.	Parent=LTR_retrotransposon145									seq0	LTRharvest	long_terminal_repeat	104961457	104961824	.	?	.	Parent=LTR_retrotransposon145
seq0	LTRharvest	long_terminal_repeat	117980424	117980790	.	?	.	Parent=LTR_retrotransposon145									seq0	LTRharvest	long_terminal_repeat	103710121	103710588	.	?	.	Parent=LTR_retrotransposon145									seq0	LTRharvest	long_terminal_repeat	104965842	104966209	.	?	.	Parent=LTR_retrotransposon145
seq0	LTRharvest	target_site_duplication	117980791	117980794	.	?	.	Parent=repeat_region145									seq0	LTRharvest	target_site_duplication	103710589	103710592	.	?	.	Parent=repeat_region145									seq0	LTRharvest	target_site_duplication	104966210	104966214	.	?	.	Parent=repeat_region145
###																	###																	seq
seq0	LTRharvest	repeat_region	122031328	122038467	.	?	.	ID=repeat_region146									seq0	LTRharvest	repeat_region	104084852	104088166	.	?	.	ID=repeat_region146									seq0	LTRharvest	repeat_region	105405086	105419080	.	?	.	ID=repeat_region146
seq0	LTRharvest	target_site_duplication	122031328	122031331	.	?	.	Parent=repeat_region146									seq0	LTRharvest	target_site_duplication	104084852	104084855	.	?	.	Parent=repeat_region146									seq0	LTRharvest	target_site_duplication	105405086	105405089	.	?	.	Parent=repeat_region146
seq0	LTRharvest	LTR_retrotransposon	122031332	122038463	.	?	.	ID=LTR_retrotransposon146;Parent=repeat_region146;ltr_similarity=99.79;seq_number=0									seq0	LTRharvest	LTR_retrotransposon	104084856	104088162	.	?	.	ID=LTR_retrotransposon146;Parent=repeat_region146;ltr_similarity=91.00;seq_number=0									seq0	LTRharvest	LTR_retrotransposon	105405090	105419076	.	?	.	ID=LTR_retrotransposon146;Parent=repeat_region146;ltr_similarity=94.12;seq_number=0
seq0	LTRharvest	long_terminal_repeat	122031332	122031808	.	?	.	Parent=LTR_retrotransposon146									seq0	LTRharvest	long_terminal_repeat	104084856	104085055	.	?	.	Parent=LTR_retrotransposon146									seq0	LTRharvest	long_terminal_repeat	105405090	105405205	.	?	.	Parent=LTR_retrotransposon146
seq0	LTRharvest	long_terminal_repeat	122037987	122038463	.	?	.	Parent=LTR_retrotransposon146									seq0	LTRharvest	long_terminal_repeat	104087969	104088162	.	?	.	Parent=LTR_retrotransposon146									seq0	LTRharvest	long_terminal_repeat	105418958	105419076	.	?	.	Parent=LTR_retrotransposon146
seq0	LTRharvest	target_site_duplication	122038464	122038467	.	?	.	Parent=repeat_region146									seq0	LTRharvest	target_site_duplication	104088163	104088166	.	?	.	Parent=repeat_region146									seq0	LTRharvest	target_site_duplication	105419077	105419080	.	?	.	Parent=repeat_region146
###																	###																	seq
seq0	LTRharvest	repeat_region	122869081	122879671	.	?	.	ID=repeat_region147									seq0	LTRharvest	repeat_region	104347318	104358461	.	?	.	ID=repeat_region147									seq0	LTRharvest	repeat_region	105534373	105541566	.	?	.	ID=repeat_region147
seq0	LTRharvest	target_site_duplication	122869081	122869084	.	?	.	Parent=repeat_region147									seq0	LTRharvest	target_site_duplication	104347318	104347321	.	?	.	Parent=repeat_region147									seq0	LTRharvest	target_site_duplication	105534373	105534376	.	?	.	Parent=repeat_region147
seq0	LTRharvest	LTR_retrotransposon	122869085	122879667	.	?	.	ID=LTR_retrotransposon147;Parent=repeat_region147;ltr_similarity=92.57;seq_number=0									seq0	LTRharvest	LTR_retrotransposon	104347322	104358457	.	?	.	ID=LTR_retrotransposon147;Parent=repeat_region147;ltr_similarity=91.02;seq_number=0									seq0	LTRharvest	LTR_retrotransposon	105534377	105541562	.	?	.	ID=LTR_retrotransposon147;Parent=repeat_region147;ltr_similarity=100.00;seq_number=0
seq0	LTRharvest	long_terminal_repeat	122869085	122869227	.	?	.	Parent=LTR_retrotransposon147									seq0	LTRharvest	long_terminal_repeat	104347322	104347965	.	?	.	Parent=LTR_retrotransposon147									seq0	LTRharvest	long_terminal_repeat	105534377	105534853	.	?	.	Parent=LTR_retrotransposon147
seq0	LTRharvest	long_terminal_repeat	122879520	122879667	.	?	.	Parent=LTR_retrotransposon147									seq0	LTRharvest	long_terminal_repeat	104357812	104358457	.	?	.	Parent=LTR_retrotransposon147									seq0	LTRharvest	long_terminal_repeat	105541086	105541562	.	?	.	Parent=LTR_retrotransposon147
seq0	LTRharvest	target_site_duplication	122879668	122879671	.	?	.	Parent=repeat_region147									seq0	LTRharvest	target_site_duplication	104358458	104358461	.	?	.	Parent=repeat_region147									seq0	LTRharvest	target_site_duplication	105541563	105541566	.	?	.	Parent=repeat_region147
###																	###																	seq
seq0	LTRharvest	repeat_region	123113448	123120575	.	?	.	ID=repeat_region148									seq0	LTRharvest	repeat_region	105437350	105451341	.	?	.	ID=repeat_region148									seq0	LTRharvest	repeat_region	105848763	105859409	.	?	.	ID=repeat_region148
seq0	LTRharvest	target_site_duplication	123113448	123113451	.	?	.	Parent=repeat_region148									seq0	LTRharvest	target_site_duplication	105437350	105437353	.	?	.	Parent=repeat_region148									seq0	LTRharvest	target_site_duplication	105848763	105848766	.	?	.	Parent=repeat_region148
seq0	LTRharvest	LTR_retrotransposon	123113452	123120571	.	?	.	ID=LTR_retrotransposon148;Parent=repeat_region148;ltr_similarity=98.34;seq_number=0									seq0	LTRharvest	LTR_retrotransposon	105437354	105451337	.	?	.	ID=LTR_retrotransposon148;Parent=repeat_region148;ltr_similarity=94.12;seq_number=0									seq0	LTRharvest	LTR_retrotransposon	105848767	105859405	.	?	.	ID=LTR_retrotransposon148;Parent=repeat_region148;ltr_similarity=92.96;seq_number=0
seq0	LTRharvest	long_terminal_repeat	123113452	123113928	.	?	.	Parent=LTR_retrotransposon148									seq0	LTRharvest	long_terminal_repeat	105437354	105437471	.	?	.	Parent=LTR_retrotransposon148									seq0	LTRharvest	long_terminal_repeat	105848767	105849042	.	?	.	Parent=LTR_retrotransposon148
seq0	LTRharvest	long_terminal_repeat	123120090	123120571	.	?	.	Parent=LTR_retrotransposon148									seq0	LTRharvest	long_terminal_repeat	105451219	105451337	.	?	.	Parent=LTR_retrotransposon148									seq0	LTRharvest	long_terminal_repeat	105859122	105859405	.	?	.	Parent=LTR_retrotransposon148
seq0	LTRharvest	target_site_duplication	123120572	123120575	.	?	.	Parent=repeat_region148									seq0	LTRharvest	target_site_duplication	105451338	105451341	.	?	.	Parent=repeat_region148									seq0	LTRharvest	target_site_duplication	105859406	105859409	.	?	.	Parent=repeat_region148
###																	###																	seq
seq0	LTRharvest	repeat_region	123635519	123639719	.	?	.	ID=repeat_region149									seq0	LTRharvest	repeat_region	105561866	105567105	.	?	.	ID=repeat_region149									seq0	LTRharvest	repeat_region	105912373	105914523	.	?	.	ID=repeat_region149
seq0	LTRharvest	target_site_duplication	123635519	123635522	.	?	.	Parent=repeat_region149									seq0	LTRharvest	target_site_duplication	105561866	105561869	.	?	.	Parent=repeat_region149									seq0	LTRharvest	target_site_duplication	105912373	105912376	.	?	.	Parent=repeat_region149
seq0	LTRharvest	LTR_retrotransposon	123635523	123639715	.	?	.	ID=LTR_retrotransposon149;Parent=repeat_region149;ltr_similarity=90.79;seq_number=0									seq0	LTRharvest	LTR_retrotransposon	105561870	105567101	.	?	.	ID=LTR_retrotransposon149;Parent=repeat_region149;ltr_similarity=93.52;seq_number=0									seq0	LTRharvest	LTR_retrotransposon	105912377	105914519	.	?	.	ID=LTR_retrotransposon149;Parent=repeat_region149;ltr_similarity=93.95;seq_number=0
seq0	LTRharvest	long_terminal_repeat	123635523	123635664	.	?	.	Parent=LTR_retrotransposon149									seq0	LTRharvest	long_terminal_repeat	105561870	105562733	.	?	.	Parent=LTR_retrotransposon149									seq0	LTRharvest	long_terminal_repeat	105912377	105912657	.	?	.	Parent=LTR_retrotransposon149
seq0	LTRharvest	long_terminal_repeat	123639564	123639715	.	?	.	Parent=LTR_retrotransposon149									seq0	LTRharvest	long_terminal_repeat	105566239	105567101	.	?	.	Parent=LTR_retrotransposon149									seq0	LTRharvest	long_terminal_repeat	105914242	105914519	.	?	.	Parent=LTR_retrotransposon149
seq0	LTRharvest	target_site_duplication	123639716	123639719	.	?	.	Parent=repeat_region149									seq0	LTRharvest	target_site_duplication	105567102	105567105	.	?	.	Parent=repeat_region149									seq0	LTRharvest	target_site_duplication	105914520	105914523	.	?	.	Parent=repeat_region149
###																	###																	seq
seq0	LTRharvest	repeat_region	123666756	123673716	.	?	.	ID=repeat_region150									seq0	LTRharvest	repeat_region	105920211	105922360	.	?	.	ID=repeat_region150									seq0	LTRharvest	repeat_region	105979206	105993356	.	?	.	ID=repeat_region150
seq0	LTRharvest	target_site_duplication	123666756	123666759	.	?	.	Parent=repeat_region150									seq0	LTRharvest	target_site_duplication	105920211	105920214	.	?	.	Parent=repeat_region150									seq0	LTRharvest	target_site_duplication	105979206	105979209	.	?	.	Parent=repeat_region150
seq0	LTRharvest	LTR_retrotransposon	123666760	123673712	.	?	.	ID=LTR_retrotransposon150;Parent=repeat_region150;ltr_similarity=98.73;seq_number=0									seq0	LTRharvest	LTR_retrotransposon	105920215	105922356	.	?	.	ID=LTR_retrotransposon150;Parent=repeat_region150;ltr_similarity=93.93;seq_number=0									seq0	LTRharvest	LTR_retrotransposon	105979210	105993352	.	?	.	ID=LTR_retrotransposon150;Parent=repeat_region150;ltr_similarity=90.61;seq_number=0
seq0	LTRharvest	long_terminal_repeat	123666760	123667466	.	?	.	Parent=LTR_retrotransposon150									seq0	LTRharvest	long_terminal_repeat	105920215	105920494	.	?	.	Parent=LTR_retrotransposon150									seq0	LTRharvest	long_terminal_repeat	105979210	105979390	.	?	.	Parent=LTR_retrotransposon150
seq0	LTRharvest	long_terminal_repeat	123673012	123673712	.	?	.	Parent=LTR_retrotransposon150									seq0	LTRharvest	long_terminal_repeat	105922079	105922356	.	?	.	Parent=LTR_retrotransposon150									seq0	LTRharvest	long_terminal_repeat	105993177	105993352	.	?	.	Parent=LTR_retrotransposon150
seq0	LTRharvest	target_site_duplication	123673713	123673716	.	?	.	Parent=repeat_region150									seq0	LTRharvest	target_site_duplication	105922357	105922360	.	?	.	Parent=repeat_region150									seq0	LTRharvest	target_site_duplication	105993353	105993356	.	?	.	Parent=repeat_region150
###																	###																	seq
seq0	LTRharvest	repeat_region	123755830	123758634	.	?	.	ID=repeat_region151									seq0	LTRharvest	repeat_region	105986998	106001184	.	?	.	ID=repeat_region151									seq0	LTRharvest	repeat_region	106131423	106139949	.	?	.	ID=repeat_region151
seq0	LTRharvest	target_site_duplication	123755830	123755833	.	?	.	Parent=repeat_region151									seq0	LTRharvest	target_site_duplication	105986998	105987001	.	?	.	Parent=repeat_region151									seq0	LTRharvest	target_site_duplication	106131423	106131426	.	?	.	Parent=repeat_region151
seq0	LTRharvest	LTR_retrotransposon	123755834	123758630	.	?	.	ID=LTR_retrotransposon151;Parent=repeat_region151;ltr_similarity=94.59;seq_number=0									seq0	LTRharvest	LTR_retrotransposon	105987002	106001180	.	?	.	ID=LTR_retrotransposon151;Parent=repeat_region151;ltr_similarity=90.06;seq_number=0									seq0	LTRharvest	LTR_retrotransposon	106131427	106139945	.	?	.	ID=LTR_retrotransposon151;Parent=repeat_region151;ltr_similarity=95.21;seq_number=0
seq0	LTRharvest	long_terminal_repeat	123755834	123756277	.	?	.	Parent=LTR_retrotransposon151									seq0	LTRharvest	long_terminal_repeat	105987002	105987182	.	?	.	Parent=LTR_retrotransposon151									seq0	LTRharvest	long_terminal_repeat	106131427	106131572	.	?	.	Parent=LTR_retrotransposon151
seq0	LTRharvest	long_terminal_repeat	123758187	123758630	.	?	.	Parent=LTR_retrotransposon151									seq0	LTRharvest	long_terminal_repeat	106001005	106001180	.	?	.	Parent=LTR_retrotransposon151									seq0	LTRharvest	long_terminal_repeat	106139801	106139945	.	?	.	Parent=LTR_retrotransposon151
seq0	LTRharvest	target_site_duplication	123758631	123758634	.	?	.	Parent=repeat_region151									seq0	LTRharvest	target_site_duplication	106001181	106001184	.	?	.	Parent=repeat_region151									seq0	LTRharvest	target_site_duplication	106139946	106139949	.	?	.	Parent=repeat_region151
###																	###																	seq
seq0	LTRharvest	repeat_region	125901091	125902730	.	?	.	ID=repeat_region152									seq0	LTRharvest	repeat_region	106049536	106050889	.	?	.	ID=repeat_region152									seq0	LTRharvest	repeat_region	106277055	106284557	.	?	.	ID=repeat_region152
seq0	LTRharvest	target_site_duplication	125901091	125901096	.	?	.	Parent=repeat_region152									seq0	LTRharvest	target_site_duplication	106049536	106049539	.	?	.	Parent=repeat_region152									seq0	LTRharvest	target_site_duplication	106277055	106277058	.	?	.	Parent=repeat_region152
seq0	LTRharvest	LTR_retrotransposon	125901097	125902724	.	?	.	ID=LTR_retrotransposon152;Parent=repeat_region152;ltr_similarity=96.25;seq_number=0									seq0	LTRharvest	LTR_retrotransposon	106049540	106050885	.	?	.	ID=LTR_retrotransposon152;Parent=repeat_region152;ltr_similarity=90.76;seq_number=0									seq0	LTRharvest	LTR_retrotransposon	106277059	106284553	.	?	.	ID=LTR_retrotransposon152;Parent=repeat_region152;ltr_similarity=94.33;seq_number=0
seq0	LTRharvest	long_terminal_repeat	125901097	125901363	.	?	.	Parent=LTR_retrotransposon152									seq0	LTRharvest	long_terminal_repeat	106049540	106049788	.	?	.	Parent=LTR_retrotransposon152									seq0	LTRharvest	long_terminal_repeat	106277059	106277411	.	?	.	Parent=LTR_retrotransposon152
seq0	LTRharvest	long_terminal_repeat	125902458	125902724	.	?	.	Parent=LTR_retrotransposon152									seq0	LTRharvest	long_terminal_repeat	106050637	106050885	.	?	.	Parent=LTR_retrotransposon152									seq0	LTRharvest	long_terminal_repeat	106284204	106284553	.	?	.	Parent=LTR_retrotransposon152
seq0	LTRharvest	target_site_duplication	125902725	125902730	.	?	.	Parent=repeat_region152									seq0	LTRharvest	target_site_duplication	106050886	106050889	.	?	.	Parent=repeat_region152									seq0	LTRharvest	target_site_duplication	106284554	106284557	.	?	.	Parent=repeat_region152
###																	###																	seq
seq0	LTRharvest	repeat_region	125956859	125959701	.	?	.	ID=repeat_region153									seq0	LTRharvest	repeat_region	106139786	106148301	.	?	.	ID=repeat_region153									seq0	LTRharvest	repeat_region	106319288	106326785	.	?	.	ID=repeat_region153
seq0	LTRharvest	target_site_duplication	125956859	125956862	.	?	.	Parent=repeat_region153									seq0	LTRharvest	target_site_duplication	106139786	106139789	.	?	.	Parent=repeat_region153									seq0	LTRharvest	target_site_duplication	106319288	106319291	.	?	.	Parent=repeat_region153
seq0	LTRharvest	LTR_retrotransposon	125956863	125959697	.	?	.	ID=LTR_retrotransposon153;Parent=repeat_region153;ltr_similarity=93.11;seq_number=0									seq0	LTRharvest	LTR_retrotransposon	106139790	106148297	.	?	.	ID=LTR_retrotransposon153;Parent=repeat_region153;ltr_similarity=95.21;seq_number=0									seq0	LTRharvest	LTR_retrotransposon	106319292	106326781	.	?	.	ID=LTR_retrotransposon153;Parent=repeat_region153;ltr_similarity=93.77;seq_number=0
seq0	LTRharvest	long_terminal_repeat	125956863	125957312	.	?	.	Parent=LTR_retrotransposon153									seq0	LTRharvest	long_terminal_repeat	106139790	106139935	.	?	.	Parent=LTR_retrotransposon153									seq0	LTRharvest	long_terminal_repeat	106319292	106319644	.	?	.	Parent=LTR_retrotransposon153
seq0	LTRharvest	long_terminal_repeat	125959251	125959697	.	?	.	Parent=LTR_retrotransposon153									seq0	LTRharvest	long_terminal_repeat	106148153	106148297	.	?	.	Parent=LTR_retrotransposon153									seq0	LTRharvest	long_terminal_repeat	106326433	106326781	.	?	.	Parent=LTR_retrotransposon153
seq0	LTRharvest	target_site_duplication	125959698	125959701	.	?	.	Parent=repeat_region153									seq0	LTRharvest	target_site_duplication	106148298	106148301	.	?	.	Parent=repeat_region153									seq0	LTRharvest	target_site_duplication	106326782	106326785	.	?	.	Parent=repeat_region153
###																	###																	seq
seq0	LTRharvest	repeat_region	126001715	126013491	.	?	.	ID=repeat_region154									seq0	LTRharvest	repeat_region	106231347	106240980	.	?	.	ID=repeat_region154									seq0	LTRharvest	repeat_region	106951612	106959896	.	?	.	ID=repeat_region154
seq0	LTRharvest	target_site_duplication	126001715	126001718	.	?	.	Parent=repeat_region154									seq0	LTRharvest	target_site_duplication	106231347	106231350	.	?	.	Parent=repeat_region154									seq0	LTRharvest	target_site_duplication	106951612	106951615	.	?	.	Parent=repeat_region154
seq0	LTRharvest	LTR_retrotransposon	126001719	126013487	.	?	.	ID=LTR_retrotransposon154;Parent=repeat_region154;ltr_similarity=96.18;seq_number=0									seq0	LTRharvest	LTR_retrotransposon	106231351	106240976	.	?	.	ID=LTR_retrotransposon154;Parent=repeat_region154;ltr_similarity=91.67;seq_number=0									seq0	LTRharvest	LTR_retrotransposon	106951616	106959892	.	?	.	ID=LTR_retrotransposon154;Parent=repeat_region154;ltr_similarity=90.16;seq_number=0
seq0	LTRharvest	long_terminal_repeat	126001719	126002320	.	?	.	Parent=LTR_retrotransposon154									seq0	LTRharvest	long_terminal_repeat	106231351	106231470	.	?	.	Parent=LTR_retrotransposon154									seq0	LTRharvest	long_terminal_repeat	106951616	106951736	.	?	.	Parent=LTR_retrotransposon154
seq0	LTRharvest	long_terminal_repeat	126012895	126013487	.	?	.	Parent=LTR_retrotransposon154									seq0	LTRharvest	long_terminal_repeat	106240864	106240976	.	?	.	Parent=LTR_retrotransposon154									seq0	LTRharvest	long_terminal_repeat	106959771	106959892	.	?	.	Parent=LTR_retrotransposon154
seq0	LTRharvest	target_site_duplication	126013488	126013491	.	?	.	Parent=repeat_region154									seq0	LTRharvest	target_site_duplication	106240977	106240980	.	?	.	Parent=repeat_region154									seq0	LTRharvest	target_site_duplication	106959893	106959896	.	?	.	Parent=repeat_region154
###																	###																	seq
seq0	LTRharvest	repeat_region	127920764	127933825	.	?	.	ID=repeat_region155									seq0	LTRharvest	repeat_region	106286147	106293641	.	?	.	ID=repeat_region155									seq0	LTRharvest	repeat_region	107032724	107040188	.	?	.	ID=repeat_region155
seq0	LTRharvest	target_site_duplication	127920764	127920767	.	?	.	Parent=repeat_region155									seq0	LTRharvest	target_site_duplication	106286147	106286150	.	?	.	Parent=repeat_region155									seq0	LTRharvest	target_site_duplication	107032724	107032727	.	?	.	Parent=repeat_region155
seq0	LTRharvest	LTR_retrotransposon	127920768	127933821	.	?	.	ID=LTR_retrotransposon155;Parent=repeat_region155;ltr_similarity=94.10;seq_number=0									seq0	LTRharvest	LTR_retrotransposon	106286151	106293637	.	?	.	ID=LTR_retrotransposon155;Parent=repeat_region155;ltr_similarity=94.33;seq_number=0									seq0	LTRharvest	LTR_retrotransposon	107032728	107040184	.	?	.	ID=LTR_retrotransposon155;Parent=repeat_region155;ltr_similarity=96.95;seq_number=0
seq0	LTRharvest	long_terminal_repeat	127920768	127921593	.	?	.	Parent=LTR_retrotransposon155									seq0	LTRharvest	long_terminal_repeat	106286151	106286503	.	?	.	Parent=LTR_retrotransposon155									seq0	LTRharvest	long_terminal_repeat	107032728	107033349	.	?	.	Parent=LTR_retrotransposon155
seq0	LTRharvest	long_terminal_repeat	127932991	127933821	.	?	.	Parent=LTR_retrotransposon155									seq0	LTRharvest	long_terminal_repeat	106293288	106293637	.	?	.	Parent=LTR_retrotransposon155									seq0	LTRharvest	long_terminal_repeat	107039578	107040184	.	?	.	Parent=LTR_retrotransposon155
seq0	LTRharvest	target_site_duplication	127933822	127933825	.	?	.	Parent=repeat_region155									seq0	LTRharvest	target_site_duplication	106293638	106293641	.	?	.	Parent=repeat_region155									seq0	LTRharvest	target_site_duplication	107040185	107040188	.	?	.	Parent=repeat_region155
###																	###																	seq
seq0	LTRharvest	repeat_region	131883419	131896656	.	?	.	ID=repeat_region156									seq0	LTRharvest	repeat_region	106998678	107006142	.	?	.	ID=repeat_region156									seq0	LTRharvest	repeat_region	107549088	107564219	.	?	.	ID=repeat_region156
seq0	LTRharvest	target_site_duplication	131883419	131883422	.	?	.	Parent=repeat_region156									seq0	LTRharvest	target_site_duplication	106998678	106998681	.	?	.	Parent=repeat_region156									seq0	LTRharvest	target_site_duplication	107549088	107549091	.	?	.	Parent=repeat_region156
seq0	LTRharvest	LTR_retrotransposon	131883423	131896652	.	?	.	ID=LTR_retrotransposon156;Parent=repeat_region156;ltr_similarity=90.03;seq_number=0									seq0	LTRharvest	LTR_retrotransposon	106998682	107006138	.	?	.	ID=LTR_retrotransposon156;Parent=repeat_region156;ltr_similarity=96.95;seq_number=0									seq0	LTRharvest	LTR_retrotransposon	107549092	107564215	.	?	.	ID=LTR_retrotransposon156;Parent=repeat_region156;ltr_similarity=90.93;seq_number=0
seq0	LTRharvest	long_terminal_repeat	131883423	131883759	.	?	.	Parent=LTR_retrotransposon156									seq0	LTRharvest	long_terminal_repeat	106998682	106999303	.	?	.	Parent=LTR_retrotransposon156									seq0	LTRharvest	long_terminal_repeat	107549092	107549444	.	?	.	Parent=LTR_retrotransposon156
seq0	LTRharvest	long_terminal_repeat	131896302	131896652	.	?	.	Parent=LTR_retrotransposon156									seq0	LTRharvest	long_terminal_repeat	107005532	107006138	.	?	.	Parent=LTR_retrotransposon156									seq0	LTRharvest	long_terminal_repeat	107563883	107564215	.	?	.	Parent=LTR_retrotransposon156
seq0	LTRharvest	target_site_duplication	131896653	131896656	.	?	.	Parent=repeat_region156									seq0	LTRharvest	target_site_duplication	107006139	107006142	.	?	.	Parent=repeat_region156									seq0	LTRharvest	target_site_duplication	107564216	107564219	.	?	.	Parent=repeat_region156
###																	###																	seq
seq0	LTRharvest	repeat_region	132214037	132225558	.	?	.	ID=repeat_region157									seq0	LTRharvest	repeat_region	107515019	107530150	.	?	.	ID=repeat_region157									seq0	LTRharvest	repeat_region	107589512	107599891	.	?	.	ID=repeat_region157
seq0	LTRharvest	target_site_duplication	132214037	132214041	.	?	.	Parent=repeat_region157									seq0	LTRharvest	target_site_duplication	107515019	107515022	.	?	.	Parent=repeat_region157									seq0	LTRharvest	target_site_duplication	107589512	107589515	.	?	.	Parent=repeat_region157
seq0	LTRharvest	LTR_retrotransposon	132214042	132225553	.	?	.	ID=LTR_retrotransposon157;Parent=repeat_region157;ltr_similarity=93.66;seq_number=0									seq0	LTRharvest	LTR_retrotransposon	107515023	107530146	.	?	.	ID=LTR_retrotransposon157;Parent=repeat_region157;ltr_similarity=90.93;seq_number=0									seq0	LTRharvest	LTR_retrotransposon	107589516	107599887	.	?	.	ID=LTR_retrotransposon157;Parent=repeat_region157;ltr_similarity=96.25;seq_number=0
seq0	LTRharvest	long_terminal_repeat	132214042	132214514	.	?	.	Parent=LTR_retrotransposon157									seq0	LTRharvest	long_terminal_repeat	107515023	107515375	.	?	.	Parent=LTR_retrotransposon157									seq0	LTRharvest	long_terminal_repeat	107589516	107590011	.	?	.	Parent=LTR_retrotransposon157
seq0	LTRharvest	long_terminal_repeat	132225084	132225553	.	?	.	Parent=LTR_retrotransposon157									seq0	LTRharvest	long_terminal_repeat	107529814	107530146	.	?	.	Parent=LTR_retrotransposon157									seq0	LTRharvest	long_terminal_repeat	107599381	107599887	.	?	.	Parent=LTR_retrotransposon157
seq0	LTRharvest	target_site_duplication	132225554	132225558	.	?	.	Parent=repeat_region157									seq0	LTRharvest	target_site_duplication	107530147	107530150	.	?	.	Parent=repeat_region157									seq0	LTRharvest	target_site_duplication	107599888	107599891	.	?	.	Parent=repeat_region157
###																	###																	seq
seq0	LTRharvest	repeat_region	132533291	132534978	.	?	.	ID=repeat_region158									seq0	LTRharvest	repeat_region	107555449	107565826	.	?	.	ID=repeat_region158									seq0	LTRharvest	repeat_region	107845200	107848061	.	?	.	ID=repeat_region158
seq0	LTRharvest	target_site_duplication	132533291	132533294	.	?	.	Parent=repeat_region158									seq0	LTRharvest	target_site_duplication	107555449	107555452	.	?	.	Parent=repeat_region158									seq0	LTRharvest	target_site_duplication	107845200	107845203	.	?	.	Parent=repeat_region158
seq0	LTRharvest	LTR_retrotransposon	132533295	132534974	.	?	.	ID=LTR_retrotransposon158;Parent=repeat_region158;ltr_similarity=91.27;seq_number=0									seq0	LTRharvest	LTR_retrotransposon	107555453	107565822	.	?	.	ID=LTR_retrotransposon158;Parent=repeat_region158;ltr_similarity=96.25;seq_number=0									seq0	LTRharvest	LTR_retrotransposon	107845204	107848057	.	?	.	ID=LTR_retrotransposon158;Parent=repeat_region158;ltr_similarity=95.08;seq_number=0
seq0	LTRharvest	long_terminal_repeat	132533295	132533417	.	?	.	Parent=LTR_retrotransposon158									seq0	LTRharvest	long_terminal_repeat	107555453	107555948	.	?	.	Parent=LTR_retrotransposon158									seq0	LTRharvest	long_terminal_repeat	107845204	107845386	.	?	.	Parent=LTR_retrotransposon158
seq0	LTRharvest	long_terminal_repeat	132534849	132534974	.	?	.	Parent=LTR_retrotransposon158									seq0	LTRharvest	long_terminal_repeat	107565316	107565822	.	?	.	Parent=LTR_retrotransposon158									seq0	LTRharvest	long_terminal_repeat	107847875	107848057	.	?	.	Parent=LTR_retrotransposon158
seq0	LTRharvest	target_site_duplication	132534975	132534978	.	?	.	Parent=repeat_region158									seq0	LTRharvest	target_site_duplication	107565823	107565826	.	?	.	Parent=repeat_region158									seq0	LTRharvest	target_site_duplication	107848058	107848061	.	?	.	Parent=repeat_region158
###																	###																	seq
seq0	LTRharvest	repeat_region	132790753	132806173	.	?	.	ID=repeat_region159									seq0	LTRharvest	repeat_region	107810997	107813876	.	?	.	ID=repeat_region159									seq0	LTRharvest	repeat_region	107972228	107975781	.	?	.	ID=repeat_region159
seq0	LTRharvest	target_site_duplication	132790753	132790756	.	?	.	Parent=repeat_region159									seq0	LTRharvest	target_site_duplication	107810997	107811000	.	?	.	Parent=repeat_region159									seq0	LTRharvest	target_site_duplication	107972228	107972231	.	?	.	Parent=repeat_region159
seq0	LTRharvest	LTR_retrotransposon	132790757	132806169	.	?	.	ID=LTR_retrotransposon159;Parent=repeat_region159;ltr_similarity=92.87;seq_number=0									seq0	LTRharvest	LTR_retrotransposon	107811001	107813872	.	?	.	ID=LTR_retrotransposon159;Parent=repeat_region159;ltr_similarity=95.08;seq_number=0									seq0	LTRharvest	LTR_retrotransposon	107972232	107975777	.	?	.	ID=LTR_retrotransposon159;Parent=repeat_region159;ltr_similarity=99.48;seq_number=0
seq0	LTRharvest	long_terminal_repeat	132790757	132791653	.	?	.	Parent=LTR_retrotransposon159									seq0	LTRharvest	long_terminal_repeat	107811001	107811183	.	?	.	Parent=LTR_retrotransposon159									seq0	LTRharvest	long_terminal_repeat	107972232	107972616	.	?	.	Parent=LTR_retrotransposon159
seq0	LTRharvest	long_terminal_repeat	132805282	132806169	.	?	.	Parent=LTR_retrotransposon159									seq0	LTRharvest	long_terminal_repeat	107813690	107813872	.	?	.	Parent=LTR_retrotransposon159									seq0	LTRharvest	long_terminal_repeat	107975395	107975777	.	?	.	Parent=LTR_retrotransposon159
seq0	LTRharvest	target_site_duplication	132806170	132806173	.	?	.	Parent=repeat_region159									seq0	LTRharvest	target_site_duplication	107813873	107813876	.	?	.	Parent=repeat_region159									seq0	LTRharvest	target_site_duplication	107975778	107975781	.	?	.	Parent=repeat_region159
###																	###																	seq
seq0	LTRharvest	repeat_region	133028913	133042843	.	?	.	ID=repeat_region160									seq0	LTRharvest	repeat_region	107938055	107941608	.	?	.	ID=repeat_region160									seq0	LTRharvest	repeat_region	107987908	107996344	.	?	.	ID=repeat_region160
seq0	LTRharvest	target_site_duplication	133028913	133028916	.	?	.	Parent=repeat_region160									seq0	LTRharvest	target_site_duplication	107938055	107938058	.	?	.	Parent=repeat_region160									seq0	LTRharvest	target_site_duplication	107987908	107987911	.	?	.	Parent=repeat_region160
seq0	LTRharvest	LTR_retrotransposon	133028917	133042839	.	?	.	ID=LTR_retrotransposon160;Parent=repeat_region160;ltr_similarity=92.11;seq_number=0									seq0	LTRharvest	LTR_retrotransposon	107938059	107941604	.	?	.	ID=LTR_retrotransposon160;Parent=repeat_region160;ltr_similarity=99.48;seq_number=0									seq0	LTRharvest	LTR_retrotransposon	107987912	107996340	.	?	.	ID=LTR_retrotransposon160;Parent=repeat_region160;ltr_similarity=95.46;seq_number=0
seq0	LTRharvest	long_terminal_repeat	133028917	133029334	.	?	.	Parent=LTR_retrotransposon160									seq0	LTRharvest	long_terminal_repeat	107938059	107938443	.	?	.	Parent=LTR_retrotransposon160									seq0	LTRharvest	long_terminal_repeat	107987912	107988561	.	?	.	Parent=LTR_retrotransposon160
seq0	LTRharvest	long_terminal_repeat	133042422	133042839	.	?	.	Parent=LTR_retrotransposon160									seq0	LTRharvest	long_terminal_repeat	107941222	107941604	.	?	.	Parent=LTR_retrotransposon160									seq0	LTRharvest	long_terminal_repeat	107995680	107996340	.	?	.	Parent=LTR_retrotransposon160
seq0	LTRharvest	target_site_duplication	133042840	133042843	.	?	.	Parent=repeat_region160									seq0	LTRharvest	target_site_duplication	107941605	107941608	.	?	.	Parent=repeat_region160									seq0	LTRharvest	target_site_duplication	107996341	107996344	.	?	.	Parent=repeat_region160
###																	###																	seq
seq0	LTRharvest	repeat_region	133605776	133608108	.	?	.	ID=repeat_region161									seq0	LTRharvest	repeat_region	107953740	107962181	.	?	.	ID=repeat_region161									seq0	LTRharvest	repeat_region	108286476	108288615	.	?	.	ID=repeat_region161
seq0	LTRharvest	target_site_duplication	133605776	133605779	.	?	.	Parent=repeat_region161									seq0	LTRharvest	target_site_duplication	107953740	107953743	.	?	.	Parent=repeat_region161									seq0	LTRharvest	target_site_duplication	108286476	108286481	.	?	.	Parent=repeat_region161
seq0	LTRharvest	LTR_retrotransposon	133605780	133608104	.	?	.	ID=LTR_retrotransposon161;Parent=repeat_region161;ltr_similarity=99.01;seq_number=0									seq0	LTRharvest	LTR_retrotransposon	107953744	107962177	.	?	.	ID=LTR_retrotransposon161;Parent=repeat_region161;ltr_similarity=94.71;seq_number=0									seq0	LTRharvest	LTR_retrotransposon	108286482	108288609	.	?	.	ID=LTR_retrotransposon161;Parent=repeat_region161;ltr_similarity=97.38;seq_number=0
seq0	LTRharvest	long_terminal_repeat	133605780	133606379	.	?	.	Parent=LTR_retrotransposon161									seq0	LTRharvest	long_terminal_repeat	107953744	107954394	.	?	.	Parent=LTR_retrotransposon161									seq0	LTRharvest	long_terminal_repeat	108286482	108286748	.	?	.	Parent=LTR_retrotransposon161
seq0	LTRharvest	long_terminal_repeat	133607501	133608104	.	?	.	Parent=LTR_retrotransposon161									seq0	LTRharvest	long_terminal_repeat	107961516	107962177	.	?	.	Parent=LTR_retrotransposon161									seq0	LTRharvest	long_terminal_repeat	108288343	108288609	.	?	.	Parent=LTR_retrotransposon161
seq0	LTRharvest	target_site_duplication	133608105	133608108	.	?	.	Parent=repeat_region161									seq0	LTRharvest	target_site_duplication	107962178	107962181	.	?	.	Parent=repeat_region161									seq0	LTRharvest	target_site_duplication	108288610	108288615	.	?	.	Parent=repeat_region161
###																	###																	seq
seq0	LTRharvest	repeat_region	134113747	134118067	.	?	.	ID=repeat_region162									seq0	LTRharvest	repeat_region	108246527	108248666	.	?	.	ID=repeat_region162									seq0	LTRharvest	repeat_region	109231777	109238186	.	?	.	ID=repeat_region162
seq0	LTRharvest	target_site_duplication	134113747	134113750	.	?	.	Parent=repeat_region162									seq0	LTRharvest	target_site_duplication	108246527	108246532	.	?	.	Parent=repeat_region162									seq0	LTRharvest	target_site_duplication	109231777	109231780	.	?	.	Parent=repeat_region162
seq0	LTRharvest	LTR_retrotransposon	134113751	134118063	.	?	.	ID=LTR_retrotransposon162;Parent=repeat_region162;ltr_similarity=96.98;seq_number=0									seq0	LTRharvest	LTR_retrotransposon	108246533	108248660	.	?	.	ID=LTR_retrotransposon162;Parent=repeat_region162;ltr_similarity=97.38;seq_number=0									seq0	LTRharvest	LTR_retrotransposon	109231781	109238182	.	?	.	ID=LTR_retrotransposon162;Parent=repeat_region162;ltr_similarity=95.71;seq_number=0
seq0	LTRharvest	long_terminal_repeat	134113751	134114011	.	?	.	Parent=LTR_retrotransposon162									seq0	LTRharvest	long_terminal_repeat	108246533	108246799	.	?	.	Parent=LTR_retrotransposon162									seq0	LTRharvest	long_terminal_repeat	109231781	109232129	.	?	.	Parent=LTR_retrotransposon162
seq0	LTRharvest	long_terminal_repeat	134117799	134118063	.	?	.	Parent=LTR_retrotransposon162									seq0	LTRharvest	long_terminal_repeat	108248394	108248660	.	?	.	Parent=LTR_retrotransposon162									seq0	LTRharvest	long_terminal_repeat	109237833	109238182	.	?	.	Parent=LTR_retrotransposon162
seq0	LTRharvest	target_site_duplication	134118064	134118067	.	?	.	Parent=repeat_region162									seq0	LTRharvest	target_site_duplication	108248661	108248666	.	?	.	Parent=repeat_region162									seq0	LTRharvest	target_site_duplication	109238183	109238186	.	?	.	Parent=repeat_region162
###																	###																	seq
seq0	LTRharvest	repeat_region	134160773	134167297	.	?	.	ID=repeat_region163									seq0	LTRharvest	repeat_region	109190170	109196582	.	?	.	ID=repeat_region163									seq0	LTRharvest	repeat_region	109402410	109411464	.	?	.	ID=repeat_region163
seq0	LTRharvest	target_site_duplication	134160773	134160776	.	?	.	Parent=repeat_region163									seq0	LTRharvest	target_site_duplication	109190170	109190173	.	?	.	Parent=repeat_region163									seq0	LTRharvest	target_site_duplication	109402410	109402413	.	?	.	Parent=repeat_region163
seq0	LTRharvest	LTR_retrotransposon	134160777	134167293	.	?	.	ID=LTR_retrotransposon163;Parent=repeat_region163;ltr_similarity=99.29;seq_number=0									seq0	LTRharvest	LTR_retrotransposon	109190174	109196578	.	?	.	ID=LTR_retrotransposon163;Parent=repeat_region163;ltr_similarity=95.43;seq_number=0									seq0	LTRharvest	LTR_retrotransposon	109402414	109411460	.	?	.	ID=LTR_retrotransposon163;Parent=repeat_region163;ltr_similarity=94.81;seq_number=0
seq0	LTRharvest	long_terminal_repeat	134160777	134161194	.	?	.	Parent=LTR_retrotransposon163									seq0	LTRharvest	long_terminal_repeat	109190174	109190522	.	?	.	Parent=LTR_retrotransposon163									seq0	LTRharvest	long_terminal_repeat	109402414	109403300	.	?	.	Parent=LTR_retrotransposon163
seq0	LTRharvest	long_terminal_repeat	134166874	134167293	.	?	.	Parent=LTR_retrotransposon163									seq0	LTRharvest	long_terminal_repeat	109196229	109196578	.	?	.	Parent=LTR_retrotransposon163									seq0	LTRharvest	long_terminal_repeat	109410607	109411460	.	?	.	Parent=LTR_retrotransposon163
seq0	LTRharvest	target_site_duplication	134167294	134167297	.	?	.	Parent=repeat_region163									seq0	LTRharvest	target_site_duplication	109196579	109196582	.	?	.	Parent=repeat_region163									seq0	LTRharvest	target_site_duplication	109411461	109411464	.	?	.	Parent=repeat_region163
###																	###																	seq
seq0	LTRharvest	repeat_region	134356416	134363590	.	?	.	ID=repeat_region164									seq0	LTRharvest	repeat_region	112484001	112491734	.	?	.	ID=repeat_region164									seq0	LTRharvest	repeat_region	110055332	110068621	.	?	.	ID=repeat_region164
seq0	LTRharvest	target_site_duplication	134356416	134356419	.	?	.	Parent=repeat_region164									seq0	LTRharvest	target_site_duplication	112484001	112484004	.	?	.	Parent=repeat_region164									seq0	LTRharvest	target_site_duplication	110055332	110055335	.	?	.	Parent=repeat_region164
seq0	LTRharvest	LTR_retrotransposon	134356420	134363586	.	?	.	ID=LTR_retrotransposon164;Parent=repeat_region164;ltr_similarity=99.83;seq_number=0									seq0	LTRharvest	LTR_retrotransposon	112484005	112491730	.	?	.	ID=LTR_retrotransposon164;Parent=repeat_region164;ltr_similarity=97.86;seq_number=0									seq0	LTRharvest	LTR_retrotransposon	110055336	110068617	.	?	.	ID=LTR_retrotransposon164;Parent=repeat_region164;ltr_similarity=95.12;seq_number=0
seq0	LTRharvest	long_terminal_repeat	134356420	134357017	.	?	.	Parent=LTR_retrotransposon164									seq0	LTRharvest	long_terminal_repeat	112484005	112484612	.	?	.	Parent=LTR_retrotransposon164									seq0	LTRharvest	long_terminal_repeat	110055336	110055579	.	?	.	Parent=LTR_retrotransposon164
seq0	LTRharvest	long_terminal_repeat	134362990	134363586	.	?	.	Parent=LTR_retrotransposon164									seq0	LTRharvest	long_terminal_repeat	112491126	112491730	.	?	.	Parent=LTR_retrotransposon164									seq0	LTRharvest	long_terminal_repeat	110068372	110068617	.	?	.	Parent=LTR_retrotransposon164
seq0	LTRharvest	target_site_duplication	134363587	134363590	.	?	.	Parent=repeat_region164									seq0	LTRharvest	target_site_duplication	112491731	112491734	.	?	.	Parent=repeat_region164									seq0	LTRharvest	target_site_duplication	110068618	110068621	.	?	.	Parent=repeat_region164
###																	###																	seq
seq0	LTRharvest	repeat_region	135043760	135055041	.	?	.	ID=repeat_region165									seq0	LTRharvest	repeat_region	113264622	113276184	.	?	.	ID=repeat_region165									seq0	LTRharvest	repeat_region	112559028	112566761	.	?	.	ID=repeat_region165
seq0	LTRharvest	target_site_duplication	135043760	135043763	.	?	.	Parent=repeat_region165									seq0	LTRharvest	target_site_duplication	113264622	113264625	.	?	.	Parent=repeat_region165									seq0	LTRharvest	target_site_duplication	112559028	112559031	.	?	.	Parent=repeat_region165
seq0	LTRharvest	LTR_retrotransposon	135043764	135055037	.	?	.	ID=LTR_retrotransposon165;Parent=repeat_region165;ltr_similarity=95.95;seq_number=0									seq0	LTRharvest	LTR_retrotransposon	113264626	113276180	.	?	.	ID=LTR_retrotransposon165;Parent=repeat_region165;ltr_similarity=91.67;seq_number=0									seq0	LTRharvest	LTR_retrotransposon	112559032	112566757	.	?	.	ID=LTR_retrotransposon165;Parent=repeat_region165;ltr_similarity=97.86;seq_number=0
seq0	LTRharvest	long_terminal_repeat	135043764	135044302	.	?	.	Parent=LTR_retrotransposon165									seq0	LTRharvest	long_terminal_repeat	113264626	113264769	.	?	.	Parent=LTR_retrotransposon165									seq0	LTRharvest	long_terminal_repeat	112559032	112559639	.	?	.	Parent=LTR_retrotransposon165
seq0	LTRharvest	long_terminal_repeat	135054495	135055037	.	?	.	Parent=LTR_retrotransposon165									seq0	LTRharvest	long_terminal_repeat	113276043	113276180	.	?	.	Parent=LTR_retrotransposon165									seq0	LTRharvest	long_terminal_repeat	112566153	112566757	.	?	.	Parent=LTR_retrotransposon165
seq0	LTRharvest	target_site_duplication	135055038	135055041	.	?	.	Parent=repeat_region165									seq0	LTRharvest	target_site_duplication	113276181	113276184	.	?	.	Parent=repeat_region165									seq0	LTRharvest	target_site_duplication	112566758	112566761	.	?	.	Parent=repeat_region165
###																	###																	seq
seq0	LTRharvest	repeat_region	135097172	135110386	.	?	.	ID=repeat_region166									seq0	LTRharvest	repeat_region	115092499	115096686	.	?	.	ID=repeat_region166									seq0	LTRharvest	repeat_region	113286971	113298476	.	?	.	ID=repeat_region166
seq0	LTRharvest	target_site_duplication	135097172	135097176	.	?	.	Parent=repeat_region166									seq0	LTRharvest	target_site_duplication	115092499	115092502	.	?	.	Parent=repeat_region166									seq0	LTRharvest	target_site_duplication	113286971	113286974	.	?	.	Parent=repeat_region166
seq0	LTRharvest	LTR_retrotransposon	135097177	135110381	.	?	.	ID=LTR_retrotransposon166;Parent=repeat_region166;ltr_similarity=91.54;seq_number=0									seq0	LTRharvest	LTR_retrotransposon	115092503	115096682	.	?	.	ID=LTR_retrotransposon166;Parent=repeat_region166;ltr_similarity=94.24;seq_number=0									seq0	LTRharvest	LTR_retrotransposon	113286975	113298472	.	?	.	ID=LTR_retrotransposon166;Parent=repeat_region166;ltr_similarity=93.01;seq_number=0
seq0	LTRharvest	long_terminal_repeat	135097177	135097490	.	?	.	Parent=LTR_retrotransposon166									seq0	LTRharvest	long_terminal_repeat	115092503	115092780	.	?	.	Parent=LTR_retrotransposon166									seq0	LTRharvest	long_terminal_repeat	113286975	113287117	.	?	.	Parent=LTR_retrotransposon166
seq0	LTRharvest	long_terminal_repeat	135110063	135110381	.	?	.	Parent=LTR_retrotransposon166									seq0	LTRharvest	long_terminal_repeat	115096406	115096682	.	?	.	Parent=LTR_retrotransposon166									seq0	LTRharvest	long_terminal_repeat	113298335	113298472	.	?	.	Parent=LTR_retrotransposon166
seq0	LTRharvest	target_site_duplication	135110382	135110386	.	?	.	Parent=repeat_region166									seq0	LTRharvest	target_site_duplication	115096683	115096686	.	?	.	Parent=repeat_region166									seq0	LTRharvest	target_site_duplication	113298473	113298476	.	?	.	Parent=repeat_region166
###																	###																	seq
seq0	LTRharvest	repeat_region	135935269	135947856	.	?	.	ID=repeat_region167									seq0	LTRharvest	repeat_region	115097406	115099242	.	?	.	ID=repeat_region167									seq0	LTRharvest	repeat_region	115134209	115137023	.	?	.	ID=repeat_region167
seq0	LTRharvest	target_site_duplication	135935269	135935272	.	?	.	Parent=repeat_region167									seq0	LTRharvest	target_site_duplication	115097406	115097409	.	?	.	Parent=repeat_region167									seq0	LTRharvest	target_site_duplication	115134209	115134212	.	?	.	Parent=repeat_region167
seq0	LTRharvest	LTR_retrotransposon	135935273	135947852	.	?	.	ID=LTR_retrotransposon167;Parent=repeat_region167;ltr_similarity=92.21;seq_number=0									seq0	LTRharvest	LTR_retrotransposon	115097410	115099238	.	?	.	ID=LTR_retrotransposon167;Parent=repeat_region167;ltr_similarity=95.22;seq_number=0									seq0	LTRharvest	LTR_retrotransposon	115134213	115137019	.	?	.	ID=LTR_retrotransposon167;Parent=repeat_region167;ltr_similarity=93.78;seq_number=0
seq0	LTRharvest	long_terminal_repeat	135935273	135935660	.	?	.	Parent=LTR_retrotransposon167									seq0	LTRharvest	long_terminal_repeat	115097410	115097657	.	?	.	Parent=LTR_retrotransposon167									seq0	LTRharvest	long_terminal_repeat	115134213	115134662	.	?	.	Parent=LTR_retrotransposon167
seq0	LTRharvest	long_terminal_repeat	135947455	135947852	.	?	.	Parent=LTR_retrotransposon167									seq0	LTRharvest	long_terminal_repeat	115098988	115099238	.	?	.	Parent=LTR_retrotransposon167									seq0	LTRharvest	long_terminal_repeat	115136576	115137019	.	?	.	Parent=LTR_retrotransposon167
seq0	LTRharvest	target_site_duplication	135947853	135947856	.	?	.	Parent=repeat_region167									seq0	LTRharvest	target_site_duplication	115099239	115099242	.	?	.	Parent=repeat_region167									seq0	LTRharvest	target_site_duplication	115137020	115137023	.	?	.	Parent=repeat_region167
###																	###																	seq
seq0	LTRharvest	repeat_region	136238600	136249761	.	?	.	ID=repeat_region168									seq0	LTRharvest	repeat_region	115350382	115359393	.	?	.	ID=repeat_region168									seq0	LTRharvest	repeat_region	115140251	115147947	.	?	.	ID=repeat_region168
seq0	LTRharvest	target_site_duplication	136238600	136238603	.	?	.	Parent=repeat_region168									seq0	LTRharvest	target_site_duplication	115350382	115350385	.	?	.	Parent=repeat_region168									seq0	LTRharvest	target_site_duplication	115140251	115140254	.	?	.	Parent=repeat_region168
seq0	LTRharvest	LTR_retrotransposon	136238604	136249757	.	?	.	ID=LTR_retrotransposon168;Parent=repeat_region168;ltr_similarity=92.73;seq_number=0									seq0	LTRharvest	LTR_retrotransposon	115350386	115359389	.	?	.	ID=LTR_retrotransposon168;Parent=repeat_region168;ltr_similarity=92.12;seq_number=0									seq0	LTRharvest	LTR_retrotransposon	115140255	115147943	.	?	.	ID=LTR_retrotransposon168;Parent=repeat_region168;ltr_similarity=92.09;seq_number=0
seq0	LTRharvest	long_terminal_repeat	136238604	136239048	.	?	.	Parent=LTR_retrotransposon168									seq0	LTRharvest	long_terminal_repeat	115350386	115350550	.	?	.	Parent=LTR_retrotransposon168									seq0	LTRharvest	long_terminal_repeat	115140255	115140425	.	?	.	Parent=LTR_retrotransposon168
seq0	LTRharvest	long_terminal_repeat	136249304	136249757	.	?	.	Parent=LTR_retrotransposon168									seq0	LTRharvest	long_terminal_repeat	115359236	115359389	.	?	.	Parent=LTR_retrotransposon168									seq0	LTRharvest	long_terminal_repeat	115147767	115147943	.	?	.	Parent=LTR_retrotransposon168
seq0	LTRharvest	target_site_duplication	136249758	136249761	.	?	.	Parent=repeat_region168									seq0	LTRharvest	target_site_duplication	115359390	115359393	.	?	.	Parent=repeat_region168									seq0	LTRharvest	target_site_duplication	115147944	115147947	.	?	.	Parent=repeat_region168
###																	###																	seq
seq0	LTRharvest	repeat_region	137314055	137327401	.	?	.	ID=repeat_region169									seq0	LTRharvest	repeat_region	116081492	116086249	.	?	.	ID=repeat_region169									seq0	LTRharvest	repeat_region	115404959	115413988	.	?	.	ID=repeat_region169
seq0	LTRharvest	target_site_duplication	137314055	137314058	.	?	.	Parent=repeat_region169									seq0	LTRharvest	target_site_duplication	116081492	116081495	.	?	.	Parent=repeat_region169									seq0	LTRharvest	target_site_duplication	115404959	115404962	.	?	.	Parent=repeat_region169
seq0	LTRharvest	LTR_retrotransposon	137314059	137327397	.	?	.	ID=LTR_retrotransposon169;Parent=repeat_region169;ltr_similarity=92.73;seq_number=0									seq0	LTRharvest	LTR_retrotransposon	116081496	116086245	.	?	.	ID=LTR_retrotransposon169;Parent=repeat_region169;ltr_similarity=94.40;seq_number=0									seq0	LTRharvest	LTR_retrotransposon	115404963	115413984	.	?	.	ID=LTR_retrotransposon169;Parent=repeat_region169;ltr_similarity=98.76;seq_number=0
seq0	LTRharvest	long_terminal_repeat	137314059	137314278	.	?	.	Parent=LTR_retrotransposon169									seq0	LTRharvest	long_terminal_repeat	116081496	116082074	.	?	.	Parent=LTR_retrotransposon169									seq0	LTRharvest	long_terminal_repeat	115404963	115405851	.	?	.	Parent=LTR_retrotransposon169
seq0	LTRharvest	long_terminal_repeat	137327189	137327397	.	?	.	Parent=LTR_retrotransposon169									seq0	LTRharvest	long_terminal_repeat	116085639	116086245	.	?	.	Parent=LTR_retrotransposon169									seq0	LTRharvest	long_terminal_repeat	115413097	115413984	.	?	.	Parent=LTR_retrotransposon169
seq0	LTRharvest	target_site_duplication	137327398	137327401	.	?	.	Parent=repeat_region169									seq0	LTRharvest	target_site_duplication	116086246	116086249	.	?	.	Parent=repeat_region169									seq0	LTRharvest	target_site_duplication	115413985	115413988	.	?	.	Parent=repeat_region169
###																	###																	seq
seq0	LTRharvest	repeat_region	140124824	140129229	.	?	.	ID=repeat_region170									seq0	LTRharvest	repeat_region	116238215	116243798	.	?	.	ID=repeat_region170									seq0	LTRharvest	repeat_region	115473212	115477398	.	?	.	ID=repeat_region170
seq0	LTRharvest	target_site_duplication	140124824	140124827	.	?	.	Parent=repeat_region170									seq0	LTRharvest	target_site_duplication	116238215	116238218	.	?	.	Parent=repeat_region170									seq0	LTRharvest	target_site_duplication	115473212	115473215	.	?	.	Parent=repeat_region170
seq0	LTRharvest	LTR_retrotransposon	140124828	140129225	.	?	.	ID=LTR_retrotransposon170;Parent=repeat_region170;ltr_similarity=92.71;seq_number=0									seq0	LTRharvest	LTR_retrotransposon	116238219	116243794	.	?	.	ID=LTR_retrotransposon170;Parent=repeat_region170;ltr_similarity=91.78;seq_number=0									seq0	LTRharvest	LTR_retrotransposon	115473216	115477394	.	?	.	ID=LTR_retrotransposon170;Parent=repeat_region170;ltr_similarity=94.24;seq_number=0
seq0	LTRharvest	long_terminal_repeat	140124828	140125115	.	?	.	Parent=LTR_retrotransposon170									seq0	LTRharvest	long_terminal_repeat	116238219	116238437	.	?	.	Parent=LTR_retrotransposon170									seq0	LTRharvest	long_terminal_repeat	115473216	115473493	.	?	.	Parent=LTR_retrotransposon170
seq0	LTRharvest	long_terminal_repeat	140128941	140129225	.	?	.	Parent=LTR_retrotransposon170									seq0	LTRharvest	long_terminal_repeat	116243576	116243794	.	?	.	Parent=LTR_retrotransposon170									seq0	LTRharvest	long_terminal_repeat	115477118	115477394	.	?	.	Parent=LTR_retrotransposon170
seq0	LTRharvest	target_site_duplication	140129226	140129229	.	?	.	Parent=repeat_region170									seq0	LTRharvest	target_site_duplication	116243795	116243798	.	?	.	Parent=repeat_region170									seq0	LTRharvest	target_site_duplication	115477395	115477398	.	?	.	Parent=repeat_region170
###																	###																	seq
seq0	LTRharvest	repeat_region	141059150	141066729	.	?	.	ID=repeat_region171									seq0	LTRharvest	repeat_region	116270112	116277481	.	?	.	ID=repeat_region171									seq0	LTRharvest	repeat_region	115478118	115479954	.	?	.	ID=repeat_region171
seq0	LTRharvest	target_site_duplication	141059150	141059153	.	?	.	Parent=repeat_region171									seq0	LTRharvest	target_site_duplication	116270112	116270115	.	?	.	Parent=repeat_region171									seq0	LTRharvest	target_site_duplication	115478118	115478121	.	?	.	Parent=repeat_region171
seq0	LTRharvest	LTR_retrotransposon	141059154	141066725	.	?	.	ID=LTR_retrotransposon171;Parent=repeat_region171;ltr_similarity=93.33;seq_number=0									seq0	LTRharvest	LTR_retrotransposon	116270116	116277477	.	?	.	ID=LTR_retrotransposon171;Parent=repeat_region171;ltr_similarity=96.33;seq_number=0									seq0	LTRharvest	LTR_retrotransposon	115478122	115479950	.	?	.	ID=LTR_retrotransposon171;Parent=repeat_region171;ltr_similarity=96.02;seq_number=0
seq0	LTRharvest	long_terminal_repeat	141059154	141059299	.	?	.	Parent=LTR_retrotransposon171									seq0	LTRharvest	long_terminal_repeat	116270116	116270220	.	?	.	Parent=LTR_retrotransposon171									seq0	LTRharvest	long_terminal_repeat	115478122	115478369	.	?	.	Parent=LTR_retrotransposon171
seq0	LTRharvest	long_terminal_repeat	141066576	141066725	.	?	.	Parent=LTR_retrotransposon171									seq0	LTRharvest	long_terminal_repeat	116277369	116277477	.	?	.	Parent=LTR_retrotransposon171									seq0	LTRharvest	long_terminal_repeat	115479700	115479950	.	?	.	Parent=LTR_retrotransposon171
seq0	LTRharvest	target_site_duplication	141066726	141066729	.	?	.	Parent=repeat_region171									seq0	LTRharvest	target_site_duplication	116277478	116277481	.	?	.	Parent=repeat_region171									seq0	LTRharvest	target_site_duplication	115479951	115479954	.	?	.	Parent=repeat_region171
###																	###																	seq
seq0	LTRharvest	repeat_region	141144896	141147681	.	?	.	ID=repeat_region172									seq0	LTRharvest	repeat_region	117528250	117534165	.	?	.	ID=repeat_region172									seq0	LTRharvest	repeat_region	115731154	115740205	.	?	.	ID=repeat_region172
seq0	LTRharvest	target_site_duplication	141144896	141144899	.	?	.	Parent=repeat_region172									seq0	LTRharvest	target_site_duplication	117528250	117528253	.	?	.	Parent=repeat_region172									seq0	LTRharvest	target_site_duplication	115731154	115731157	.	?	.	Parent=repeat_region172
seq0	LTRharvest	LTR_retrotransposon	141144900	141147677	.	?	.	ID=LTR_retrotransposon172;Parent=repeat_region172;ltr_similarity=92.86;seq_number=0									seq0	LTRharvest	LTR_retrotransposon	117528254	117534161	.	?	.	ID=LTR_retrotransposon172;Parent=repeat_region172;ltr_similarity=90.76;seq_number=0									seq0	LTRharvest	LTR_retrotransposon	115731158	115740201	.	?	.	ID=LTR_retrotransposon172;Parent=repeat_region172;ltr_similarity=92.73;seq_number=0
seq0	LTRharvest	long_terminal_repeat	141144900	141145151	.	?	.	Parent=LTR_retrotransposon172									seq0	LTRharvest	long_terminal_repeat	117528254	117528369	.	?	.	Parent=LTR_retrotransposon172									seq0	LTRharvest	long_terminal_repeat	115731158	115731322	.	?	.	Parent=LTR_retrotransposon172
seq0	LTRharvest	long_terminal_repeat	141147432	141147677	.	?	.	Parent=LTR_retrotransposon172									seq0	LTRharvest	long_terminal_repeat	117534043	117534161	.	?	.	Parent=LTR_retrotransposon172									seq0	LTRharvest	long_terminal_repeat	115740048	115740201	.	?	.	Parent=LTR_retrotransposon172
seq0	LTRharvest	target_site_duplication	141147678	141147681	.	?	.	Parent=repeat_region172									seq0	LTRharvest	target_site_duplication	117534162	117534165	.	?	.	Parent=repeat_region172									seq0	LTRharvest	target_site_duplication	115740202	115740205	.	?	.	Parent=repeat_region172
###																	###																	seq
seq0	LTRharvest	repeat_region	142488591	142496114	.	?	.	ID=repeat_region173									seq0	LTRharvest	repeat_region	117624082	117631501	.	?	.	ID=repeat_region173									seq0	LTRharvest	repeat_region	116464963	116469736	.	?	.	ID=repeat_region173
seq0	LTRharvest	target_site_duplication	142488591	142488595	.	?	.	Parent=repeat_region173									seq0	LTRharvest	target_site_duplication	117624082	117624085	.	?	.	Parent=repeat_region173									seq0	LTRharvest	target_site_duplication	116464963	116464966	.	?	.	Parent=repeat_region173
seq0	LTRharvest	LTR_retrotransposon	142488596	142496109	.	?	.	ID=LTR_retrotransposon173;Parent=repeat_region173;ltr_similarity=100.00;seq_number=0									seq0	LTRharvest	LTR_retrotransposon	117624086	117631497	.	?	.	ID=LTR_retrotransposon173;Parent=repeat_region173;ltr_similarity=99.67;seq_number=0									seq0	LTRharvest	LTR_retrotransposon	116464967	116469732	.	?	.	ID=LTR_retrotransposon173;Parent=repeat_region173;ltr_similarity=92.52;seq_number=0
seq0	LTRharvest	long_terminal_repeat	142488596	142489193	.	?	.	Parent=LTR_retrotransposon173									seq0	LTRharvest	long_terminal_repeat	117624086	117624684	.	?	.	Parent=LTR_retrotransposon173									seq0	LTRharvest	long_terminal_repeat	116464967	116465550	.	?	.	Parent=LTR_retrotransposon173
seq0	LTRharvest	long_terminal_repeat	142495512	142496109	.	?	.	Parent=LTR_retrotransposon173									seq0	LTRharvest	long_terminal_repeat	117630900	117631497	.	?	.	Parent=LTR_retrotransposon173									seq0	LTRharvest	long_terminal_repeat	116469118	116469732	.	?	.	Parent=LTR_retrotransposon173
seq0	LTRharvest	target_site_duplication	142496110	142496114	.	?	.	Parent=repeat_region173									seq0	LTRharvest	target_site_duplication	117631498	117631501	.	?	.	Parent=repeat_region173									seq0	LTRharvest	target_site_duplication	116469733	116469736	.	?	.	Parent=repeat_region173
###																	###																	seq
seq0	LTRharvest	repeat_region	143399394	143404019	.	?	.	ID=repeat_region174									seq0	LTRharvest	repeat_region	117780249	117785530	.	?	.	ID=repeat_region174									seq0	LTRharvest	repeat_region	116620181	116625810	.	?	.	ID=repeat_region174
seq0	LTRharvest	target_site_duplication	143399394	143399397	.	?	.	Parent=repeat_region174									seq0	LTRharvest	target_site_duplication	117780249	117780252	.	?	.	Parent=repeat_region174									seq0	LTRharvest	target_site_duplication	116620181	116620184	.	?	.	Parent=repeat_region174
seq0	LTRharvest	LTR_retrotransposon	143399398	143404015	.	?	.	ID=LTR_retrotransposon174;Parent=repeat_region174;ltr_similarity=95.89;seq_number=0									seq0	LTRharvest	LTR_retrotransposon	117780253	117785526	.	?	.	ID=LTR_retrotransposon174;Parent=repeat_region174;ltr_similarity=94.03;seq_number=0									seq0	LTRharvest	LTR_retrotransposon	116620185	116625806	.	?	.	ID=LTR_retrotransposon174;Parent=repeat_region174;ltr_similarity=90.08;seq_number=0
seq0	LTRharvest	long_terminal_repeat	143399398	143399733	.	?	.	Parent=LTR_retrotransposon174									seq0	LTRharvest	long_terminal_repeat	117780253	117780637	.	?	.	Parent=LTR_retrotransposon174									seq0	LTRharvest	long_terminal_repeat	116620185	116620303	.	?	.	Parent=LTR_retrotransposon174
seq0	LTRharvest	long_terminal_repeat	143403675	143404015	.	?	.	Parent=LTR_retrotransposon174									seq0	LTRharvest	long_terminal_repeat	117785161	117785526	.	?	.	Parent=LTR_retrotransposon174									seq0	LTRharvest	long_terminal_repeat	116625686	116625806	.	?	.	Parent=LTR_retrotransposon174
seq0	LTRharvest	target_site_duplication	143404016	143404019	.	?	.	Parent=repeat_region174									seq0	LTRharvest	target_site_duplication	117785527	117785530	.	?	.	Parent=repeat_region174									seq0	LTRharvest	target_site_duplication	116625807	116625810	.	?	.	Parent=repeat_region174
###																	###																	seq
seq0	LTRharvest	repeat_region	145871223	145878119	.	?	.	ID=repeat_region175									seq0	LTRharvest	repeat_region	117849797	117855074	.	?	.	ID=repeat_region175									seq0	LTRharvest	repeat_region	116653097	116660470	.	?	.	ID=repeat_region175
seq0	LTRharvest	target_site_duplication	145871223	145871226	.	?	.	Parent=repeat_region175									seq0	LTRharvest	target_site_duplication	117849797	117849800	.	?	.	Parent=repeat_region175									seq0	LTRharvest	target_site_duplication	116653097	116653100	.	?	.	Parent=repeat_region175
seq0	LTRharvest	LTR_retrotransposon	145871227	145878115	.	?	.	ID=LTR_retrotransposon175;Parent=repeat_region175;ltr_similarity=90.43;seq_number=0									seq0	LTRharvest	LTR_retrotransposon	117849801	117855070	.	?	.	ID=LTR_retrotransposon175;Parent=repeat_region175;ltr_similarity=90.12;seq_number=0									seq0	LTRharvest	LTR_retrotransposon	116653101	116660466	.	?	.	ID=LTR_retrotransposon175;Parent=repeat_region175;ltr_similarity=96.33;seq_number=0
seq0	LTRharvest	long_terminal_repeat	145871227	145871456	.	?	.	Parent=LTR_retrotransposon175									seq0	LTRharvest	long_terminal_repeat	117849801	117850134	.	?	.	Parent=LTR_retrotransposon175									seq0	LTRharvest	long_terminal_repeat	116653101	116653205	.	?	.	Parent=LTR_retrotransposon175
seq0	LTRharvest	long_terminal_repeat	145877891	145878115	.	?	.	Parent=LTR_retrotransposon175									seq0	LTRharvest	long_terminal_repeat	117854743	117855070	.	?	.	Parent=LTR_retrotransposon175									seq0	LTRharvest	long_terminal_repeat	116660358	116660466	.	?	.	Parent=LTR_retrotransposon175
seq0	LTRharvest	target_site_duplication	145878116	145878119	.	?	.	Parent=repeat_region175									seq0	LTRharvest	target_site_duplication	117855071	117855074	.	?	.	Parent=repeat_region175									seq0	LTRharvest	target_site_duplication	116660467	116660470	.	?	.	Parent=repeat_region175
###																	###																	seq
seq0	LTRharvest	repeat_region	146713673	146724711	.	?	.	ID=repeat_region176									seq0	LTRharvest	repeat_region	118053624	118065467	.	?	.	ID=repeat_region176									seq0	LTRharvest	repeat_region	117034524	117035903	.	?	.	ID=repeat_region176
seq0	LTRharvest	target_site_duplication	146713673	146713677	.	?	.	Parent=repeat_region176									seq0	LTRharvest	target_site_duplication	118053624	118053627	.	?	.	Parent=repeat_region176									seq0	LTRharvest	target_site_duplication	117034524	117034527	.	?	.	Parent=repeat_region176
seq0	LTRharvest	LTR_retrotransposon	146713678	146724706	.	?	.	ID=LTR_retrotransposon176;Parent=repeat_region176;ltr_similarity=91.39;seq_number=0									seq0	LTRharvest	LTR_retrotransposon	118053628	118065463	.	?	.	ID=LTR_retrotransposon176;Parent=repeat_region176;ltr_similarity=98.45;seq_number=0									seq0	LTRharvest	LTR_retrotransposon	117034528	117035899	.	?	.	ID=LTR_retrotransposon176;Parent=repeat_region176;ltr_similarity=91.98;seq_number=0
seq0	LTRharvest	long_terminal_repeat	146713678	146713886	.	?	.	Parent=LTR_retrotransposon176									seq0	LTRharvest	long_terminal_repeat	118053628	118054205	.	?	.	Parent=LTR_retrotransposon176									seq0	LTRharvest	long_terminal_repeat	117034528	117034714	.	?	.	Parent=LTR_retrotransposon176
seq0	LTRharvest	long_terminal_repeat	146724506	146724706	.	?	.	Parent=LTR_retrotransposon176									seq0	LTRharvest	long_terminal_repeat	118064884	118065463	.	?	.	Parent=LTR_retrotransposon176									seq0	LTRharvest	long_terminal_repeat	117035717	117035899	.	?	.	Parent=LTR_retrotransposon176
seq0	LTRharvest	target_site_duplication	146724707	146724711	.	?	.	Parent=repeat_region176									seq0	LTRharvest	target_site_duplication	118065464	118065467	.	?	.	Parent=repeat_region176									seq0	LTRharvest	target_site_duplication	117035900	117035903	.	?	.	Parent=repeat_region176
###																	###																	seq
seq0	LTRharvest	repeat_region	147832846	147837391	.	?	.	ID=repeat_region177									seq0	LTRharvest	repeat_region	118136201	118144782	.	?	.	ID=repeat_region177									seq0	LTRharvest	repeat_region	117832224	117834858	.	?	.	ID=repeat_region177
seq0	LTRharvest	target_site_duplication	147832846	147832849	.	?	.	Parent=repeat_region177									seq0	LTRharvest	target_site_duplication	118136201	118136206	.	?	.	Parent=repeat_region177									seq0	LTRharvest	target_site_duplication	117832224	117832227	.	?	.	Parent=repeat_region177
seq0	LTRharvest	LTR_retrotransposon	147832850	147837387	.	?	.	ID=LTR_retrotransposon177;Parent=repeat_region177;ltr_similarity=90.05;seq_number=0									seq0	LTRharvest	LTR_retrotransposon	118136207	118144776	.	?	.	ID=LTR_retrotransposon177;Parent=repeat_region177;ltr_similarity=90.51;seq_number=0									seq0	LTRharvest	LTR_retrotransposon	117832228	117834854	.	?	.	ID=LTR_retrotransposon177;Parent=repeat_region177;ltr_similarity=90.76;seq_number=0
seq0	LTRharvest	long_terminal_repeat	147832850	147833033	.	?	.	Parent=LTR_retrotransposon177									seq0	LTRharvest	long_terminal_repeat	118136207	118136363	.	?	.	Parent=LTR_retrotransposon177									seq0	LTRharvest	long_terminal_repeat	117832228	117832343	.	?	.	Parent=LTR_retrotransposon177
seq0	LTRharvest	long_terminal_repeat	147837197	147837387	.	?	.	Parent=LTR_retrotransposon177									seq0	LTRharvest	long_terminal_repeat	118144619	118144776	.	?	.	Parent=LTR_retrotransposon177									seq0	LTRharvest	long_terminal_repeat	117834736	117834854	.	?	.	Parent=LTR_retrotransposon177
seq0	LTRharvest	target_site_duplication	147837388	147837391	.	?	.	Parent=repeat_region177									seq0	LTRharvest	target_site_duplication	118144777	118144782	.	?	.	Parent=repeat_region177									seq0	LTRharvest	target_site_duplication	117834855	117834858	.	?	.	Parent=repeat_region177
###																	###																	seq
seq0	LTRharvest	repeat_region	148041480	148048607	.	?	.	ID=repeat_region178									seq0	LTRharvest	repeat_region	118248681	118263860	.	?	.	ID=repeat_region178									seq0	LTRharvest	repeat_region	117890660	117894728	.	?	.	ID=repeat_region178
seq0	LTRharvest	target_site_duplication	148041480	148041483	.	?	.	Parent=repeat_region178									seq0	LTRharvest	target_site_duplication	118248681	118248684	.	?	.	Parent=repeat_region178									seq0	LTRharvest	target_site_duplication	117890660	117890663	.	?	.	Parent=repeat_region178
seq0	LTRharvest	LTR_retrotransposon	148041484	148048603	.	?	.	ID=LTR_retrotransposon178;Parent=repeat_region178;ltr_similarity=94.12;seq_number=0									seq0	LTRharvest	LTR_retrotransposon	118248685	118263856	.	?	.	ID=LTR_retrotransposon178;Parent=repeat_region178;ltr_similarity=95.48;seq_number=0									seq0	LTRharvest	LTR_retrotransposon	117890664	117894724	.	?	.	ID=LTR_retrotransposon178;Parent=repeat_region178;ltr_similarity=99.17;seq_number=0
seq0	LTRharvest	long_terminal_repeat	148041484	148041806	.	?	.	Parent=LTR_retrotransposon178									seq0	LTRharvest	long_terminal_repeat	118248685	118249282	.	?	.	Parent=LTR_retrotransposon178									seq0	LTRharvest	long_terminal_repeat	117890664	117891263	.	?	.	Parent=LTR_retrotransposon178
seq0	LTRharvest	long_terminal_repeat	148048287	148048603	.	?	.	Parent=LTR_retrotransposon178									seq0	LTRharvest	long_terminal_repeat	118263266	118263856	.	?	.	Parent=LTR_retrotransposon178									seq0	LTRharvest	long_terminal_repeat	117894124	117894724	.	?	.	Parent=LTR_retrotransposon178
seq0	LTRharvest	target_site_duplication	148048604	148048607	.	?	.	Parent=repeat_region178									seq0	LTRharvest	target_site_duplication	118263857	118263860	.	?	.	Parent=repeat_region178									seq0	LTRharvest	target_site_duplication	117894725	117894728	.	?	.	Parent=repeat_region178
###																	###																	seq
seq0	LTRharvest	repeat_region	148504127	148515759	.	?	.	ID=repeat_region179									seq0	LTRharvest	repeat_region	118848068	118857809	.	?	.	ID=repeat_region179									seq0	LTRharvest	repeat_region	118141730	118146954	.	?	.	ID=repeat_region179
seq0	LTRharvest	target_site_duplication	148504127	148504130	.	?	.	Parent=repeat_region179									seq0	LTRharvest	target_site_duplication	118848068	118848071	.	?	.	Parent=repeat_region179									seq0	LTRharvest	target_site_duplication	118141730	118141733	.	?	.	Parent=repeat_region179
seq0	LTRharvest	LTR_retrotransposon	148504131	148515755	.	?	.	ID=LTR_retrotransposon179;Parent=repeat_region179;ltr_similarity=96.90;seq_number=0									seq0	LTRharvest	LTR_retrotransposon	118848072	118857805	.	?	.	ID=LTR_retrotransposon179;Parent=repeat_region179;ltr_similarity=90.41;seq_number=0									seq0	LTRharvest	LTR_retrotransposon	118141734	118146950	.	?	.	ID=LTR_retrotransposon179;Parent=repeat_region179;ltr_similarity=90.42;seq_number=0
seq0	LTRharvest	long_terminal_repeat	148504131	148505064	.	?	.	Parent=LTR_retrotransposon179									seq0	LTRharvest	long_terminal_repeat	118848072	118848430	.	?	.	Parent=LTR_retrotransposon179									seq0	LTRharvest	long_terminal_repeat	118141734	118142067	.	?	.	Parent=LTR_retrotransposon179
seq0	LTRharvest	long_terminal_repeat	148514837	148515755	.	?	.	Parent=LTR_retrotransposon179									seq0	LTRharvest	long_terminal_repeat	118857441	118857805	.	?	.	Parent=LTR_retrotransposon179									seq0	LTRharvest	long_terminal_repeat	118146624	118146950	.	?	.	Parent=LTR_retrotransposon179
seq0	LTRharvest	target_site_duplication	148515756	148515759	.	?	.	Parent=repeat_region179									seq0	LTRharvest	target_site_duplication	118857806	118857809	.	?	.	Parent=repeat_region179									seq0	LTRharvest	target_site_duplication	118146951	118146954	.	?	.	Parent=repeat_region179
###																	###																	seq
seq0	LTRharvest	repeat_region	148562824	148570172	.	?	.	ID=repeat_region180									seq0	LTRharvest	repeat_region	121805553	121807192	.	?	.	ID=repeat_region180									seq0	LTRharvest	repeat_region	119064520	119074229	.	?	.	ID=repeat_region180
seq0	LTRharvest	target_site_duplication	148562824	148562827	.	?	.	Parent=repeat_region180									seq0	LTRharvest	target_site_duplication	121805553	121805558	.	?	.	Parent=repeat_region180									seq0	LTRharvest	target_site_duplication	119064520	119064523	.	?	.	Parent=repeat_region180
seq0	LTRharvest	LTR_retrotransposon	148562828	148570168	.	?	.	ID=LTR_retrotransposon180;Parent=repeat_region180;ltr_similarity=96.25;seq_number=0									seq0	LTRharvest	LTR_retrotransposon	121805559	121807186	.	?	.	ID=LTR_retrotransposon180;Parent=repeat_region180;ltr_similarity=96.25;seq_number=0									seq0	LTRharvest	LTR_retrotransposon	119064524	119074225	.	?	.	ID=LTR_retrotransposon180;Parent=repeat_region180;ltr_similarity=90.68;seq_number=0
seq0	LTRharvest	long_terminal_repeat	148562828	148563427	.	?	.	Parent=LTR_retrotransposon180									seq0	LTRharvest	long_terminal_repeat	121805559	121805825	.	?	.	Parent=LTR_retrotransposon180									seq0	LTRharvest	long_terminal_repeat	119064524	119064882	.	?	.	Parent=LTR_retrotransposon180
seq0	LTRharvest	long_terminal_repeat	148569556	148570168	.	?	.	Parent=LTR_retrotransposon180									seq0	LTRharvest	long_terminal_repeat	121806920	121807186	.	?	.	Parent=LTR_retrotransposon180									seq0	LTRharvest	long_terminal_repeat	119073861	119074225	.	?	.	Parent=LTR_retrotransposon180
seq0	LTRharvest	target_site_duplication	148570169	148570172	.	?	.	Parent=repeat_region180									seq0	LTRharvest	target_site_duplication	121807187	121807192	.	?	.	Parent=repeat_region180									seq0	LTRharvest	target_site_duplication	119074226	119074229	.	?	.	Parent=repeat_region180
###																	###																	seq
seq0	LTRharvest	repeat_region	148578760	148583292	.	?	.	ID=repeat_region181									seq0	LTRharvest	repeat_region	123403595	123409997	.	?	.	ID=repeat_region181									seq0	LTRharvest	repeat_region	119304423	119320066	.	?	.	ID=repeat_region181
seq0	LTRharvest	target_site_duplication	148578760	148578763	.	?	.	Parent=repeat_region181									seq0	LTRharvest	target_site_duplication	123403595	123403598	.	?	.	Parent=repeat_region181									seq0	LTRharvest	target_site_duplication	119304423	119304426	.	?	.	Parent=repeat_region181
seq0	LTRharvest	LTR_retrotransposon	148578764	148583288	.	?	.	ID=LTR_retrotransposon181;Parent=repeat_region181;ltr_similarity=92.81;seq_number=0									seq0	LTRharvest	LTR_retrotransposon	123403599	123409993	.	?	.	ID=LTR_retrotransposon181;Parent=repeat_region181;ltr_similarity=99.40;seq_number=0									seq0	LTRharvest	LTR_retrotransposon	119304427	119320062	.	?	.	ID=LTR_retrotransposon181;Parent=repeat_region181;ltr_similarity=98.85;seq_number=0
seq0	LTRharvest	long_terminal_repeat	148578764	148579186	.	?	.	Parent=LTR_retrotransposon181									seq0	LTRharvest	long_terminal_repeat	123403599	123404596	.	?	.	Parent=LTR_retrotransposon181									seq0	LTRharvest	long_terminal_repeat	119304427	119305299	.	?	.	Parent=LTR_retrotransposon181
seq0	LTRharvest	long_terminal_repeat	148582858	148583288	.	?	.	Parent=LTR_retrotransposon181									seq0	LTRharvest	long_terminal_repeat	123408996	123409993	.	?	.	Parent=LTR_retrotransposon181									seq0	LTRharvest	long_terminal_repeat	119319192	119320062	.	?	.	Parent=LTR_retrotransposon181
seq0	LTRharvest	target_site_duplication	148583289	148583292	.	?	.	Parent=repeat_region181									seq0	LTRharvest	target_site_duplication	123409994	123409997	.	?	.	Parent=repeat_region181									seq0	LTRharvest	target_site_duplication	119320063	119320066	.	?	.	Parent=repeat_region181
###																	###																	seq
seq0	LTRharvest	repeat_region	148956683	148961043	.	?	.	ID=repeat_region182									seq0	LTRharvest	repeat_region	123992940	124000070	.	?	.	ID=repeat_region182									seq0	LTRharvest	repeat_region	122929191	122936364	.	?	.	ID=repeat_region182
seq0	LTRharvest	target_site_duplication	148956683	148956686	.	?	.	Parent=repeat_region182									seq0	LTRharvest	target_site_duplication	123992940	123992943	.	?	.	Parent=repeat_region182									seq0	LTRharvest	target_site_duplication	122929191	122929194	.	?	.	Parent=repeat_region182
seq0	LTRharvest	LTR_retrotransposon	148956687	148961039	.	?	.	ID=LTR_retrotransposon182;Parent=repeat_region182;ltr_similarity=90.83;seq_number=0									seq0	LTRharvest	LTR_retrotransposon	123992944	124000066	.	?	.	ID=LTR_retrotransposon182;Parent=repeat_region182;ltr_similarity=98.96;seq_number=0									seq0	LTRharvest	LTR_retrotransposon	122929195	122936360	.	?	.	ID=LTR_retrotransposon182;Parent=repeat_region182;ltr_similarity=98.18;seq_number=0
seq0	LTRharvest	long_terminal_repeat	148956687	148956795	.	?	.	Parent=LTR_retrotransposon182									seq0	LTRharvest	long_terminal_repeat	123992944	123993420	.	?	.	Parent=LTR_retrotransposon182									seq0	LTRharvest	long_terminal_repeat	122929195	122929681	.	?	.	Parent=LTR_retrotransposon182
seq0	LTRharvest	long_terminal_repeat	148960934	148961039	.	?	.	Parent=LTR_retrotransposon182									seq0	LTRharvest	long_terminal_repeat	123999585	124000066	.	?	.	Parent=LTR_retrotransposon182									seq0	LTRharvest	long_terminal_repeat	122935866	122936360	.	?	.	Parent=LTR_retrotransposon182
seq0	LTRharvest	target_site_duplication	148961040	148961043	.	?	.	Parent=repeat_region182									seq0	LTRharvest	target_site_duplication	124000067	124000070	.	?	.	Parent=repeat_region182									seq0	LTRharvest	target_site_duplication	122936361	122936364	.	?	.	Parent=repeat_region182
###																	###																	seq
seq0	LTRharvest	repeat_region	148980390	148984917	.	?	.	ID=repeat_region183									seq0	LTRharvest	repeat_region	124047760	124049599	.	?	.	ID=repeat_region183									seq0	LTRharvest	repeat_region	123266788	123273944	.	?	.	ID=repeat_region183
seq0	LTRharvest	target_site_duplication	148980390	148980393	.	?	.	Parent=repeat_region183									seq0	LTRharvest	target_site_duplication	124047760	124047763	.	?	.	Parent=repeat_region183									seq0	LTRharvest	target_site_duplication	123266788	123266791	.	?	.	Parent=repeat_region183
seq0	LTRharvest	LTR_retrotransposon	148980394	148984913	.	?	.	ID=LTR_retrotransposon183;Parent=repeat_region183;ltr_similarity=95.51;seq_number=0									seq0	LTRharvest	LTR_retrotransposon	124047764	124049595	.	?	.	ID=LTR_retrotransposon183;Parent=repeat_region183;ltr_similarity=90.29;seq_number=0									seq0	LTRharvest	LTR_retrotransposon	123266792	123273940	.	?	.	ID=LTR_retrotransposon183;Parent=repeat_region183;ltr_similarity=98.76;seq_number=0
seq0	LTRharvest	long_terminal_repeat	148980394	148980993	.	?	.	Parent=LTR_retrotransposon183									seq0	LTRharvest	long_terminal_repeat	124047764	124047865	.	?	.	Parent=LTR_retrotransposon183									seq0	LTRharvest	long_terminal_repeat	123266792	123267272	.	?	.	Parent=LTR_retrotransposon183
seq0	LTRharvest	long_terminal_repeat	148984313	148984913	.	?	.	Parent=LTR_retrotransposon183									seq0	LTRharvest	long_terminal_repeat	124049493	124049595	.	?	.	Parent=LTR_retrotransposon183									seq0	LTRharvest	long_terminal_repeat	123273458	123273940	.	?	.	Parent=LTR_retrotransposon183
seq0	LTRharvest	target_site_duplication	148984914	148984917	.	?	.	Parent=repeat_region183									seq0	LTRharvest	target_site_duplication	124049596	124049599	.	?	.	Parent=repeat_region183									seq0	LTRharvest	target_site_duplication	123273941	123273944	.	?	.	Parent=repeat_region183
###																	###																	seq
seq0	LTRharvest	repeat_region	149001794	149016463	.	?	.	ID=repeat_region184									seq0	LTRharvest	repeat_region	126431998	126434810	.	?	.	ID=repeat_region184									seq0	LTRharvest	repeat_region	123775426	123781828	.	?	.	ID=repeat_region184
seq0	LTRharvest	target_site_duplication	149001794	149001797	.	?	.	Parent=repeat_region184									seq0	LTRharvest	target_site_duplication	126431998	126432001	.	?	.	Parent=repeat_region184									seq0	LTRharvest	target_site_duplication	123775426	123775429	.	?	.	Parent=repeat_region184
seq0	LTRharvest	LTR_retrotransposon	149001798	149016459	.	?	.	ID=LTR_retrotransposon184;Parent=repeat_region184;ltr_similarity=90.00;seq_number=0									seq0	LTRharvest	LTR_retrotransposon	126432002	126434806	.	?	.	ID=LTR_retrotransposon184;Parent=repeat_region184;ltr_similarity=94.44;seq_number=0									seq0	LTRharvest	LTR_retrotransposon	123775430	123781824	.	?	.	ID=LTR_retrotransposon184;Parent=repeat_region184;ltr_similarity=99.40;seq_number=0
seq0	LTRharvest	long_terminal_repeat	149001798	149001997	.	?	.	Parent=LTR_retrotransposon184									seq0	LTRharvest	long_terminal_repeat	126432002	126432451	.	?	.	Parent=LTR_retrotransposon184									seq0	LTRharvest	long_terminal_repeat	123775430	123776427	.	?	.	Parent=LTR_retrotransposon184
seq0	LTRharvest	long_terminal_repeat	149016264	149016459	.	?	.	Parent=LTR_retrotransposon184									seq0	LTRharvest	long_terminal_repeat	126434363	126434806	.	?	.	Parent=LTR_retrotransposon184									seq0	LTRharvest	long_terminal_repeat	123780827	123781824	.	?	.	Parent=LTR_retrotransposon184
seq0	LTRharvest	target_site_duplication	149016460	149016463	.	?	.	Parent=repeat_region184									seq0	LTRharvest	target_site_duplication	126434807	126434810	.	?	.	Parent=repeat_region184									seq0	LTRharvest	target_site_duplication	123781825	123781828	.	?	.	Parent=repeat_region184
###																	###																	seq
seq0	LTRharvest	repeat_region	149400420	149405582	.	?	.	ID=repeat_region185									seq0	LTRharvest	repeat_region	127013002	127020502	.	?	.	ID=repeat_region185									seq0	LTRharvest	repeat_region	124354258	124361389	.	?	.	ID=repeat_region185
seq0	LTRharvest	target_site_duplication	149400420	149400423	.	?	.	Parent=repeat_region185									seq0	LTRharvest	target_site_duplication	127013002	127013006	.	?	.	Parent=repeat_region185									seq0	LTRharvest	target_site_duplication	124354258	124354261	.	?	.	Parent=repeat_region185
seq0	LTRharvest	LTR_retrotransposon	149400424	149405578	.	?	.	ID=LTR_retrotransposon185;Parent=repeat_region185;ltr_similarity=98.04;seq_number=0									seq0	LTRharvest	LTR_retrotransposon	127013007	127020497	.	?	.	ID=LTR_retrotransposon185;Parent=repeat_region185;ltr_similarity=100.00;seq_number=0									seq0	LTRharvest	LTR_retrotransposon	124354262	124361385	.	?	.	ID=LTR_retrotransposon185;Parent=repeat_region185;ltr_similarity=98.96;seq_number=0
seq0	LTRharvest	long_terminal_repeat	149400424	149400729	.	?	.	Parent=LTR_retrotransposon185									seq0	LTRharvest	long_terminal_repeat	127013007	127013600	.	?	.	Parent=LTR_retrotransposon185									seq0	LTRharvest	long_terminal_repeat	124354262	124354738	.	?	.	Parent=LTR_retrotransposon185
seq0	LTRharvest	long_terminal_repeat	149405275	149405578	.	?	.	Parent=LTR_retrotransposon185									seq0	LTRharvest	long_terminal_repeat	127019904	127020497	.	?	.	Parent=LTR_retrotransposon185									seq0	LTRharvest	long_terminal_repeat	124360904	124361385	.	?	.	Parent=LTR_retrotransposon185
seq0	LTRharvest	target_site_duplication	149405579	149405582	.	?	.	Parent=repeat_region185									seq0	LTRharvest	target_site_duplication	127020498	127020502	.	?	.	Parent=repeat_region185									seq0	LTRharvest	target_site_duplication	124361386	124361389	.	?	.	Parent=repeat_region185
###																	###																	seq
seq0	LTRharvest	repeat_region	149519982	149525662	.	?	.	ID=repeat_region186									seq0	LTRharvest	repeat_region	128378445	128383389	.	?	.	ID=repeat_region186									seq0	LTRharvest	repeat_region	128210604	128214010	.	?	.	ID=repeat_region186
seq0	LTRharvest	target_site_duplication	149519982	149519985	.	?	.	Parent=repeat_region186									seq0	LTRharvest	target_site_duplication	128378445	128378448	.	?	.	Parent=repeat_region186									seq0	LTRharvest	target_site_duplication	128210604	128210608	.	?	.	Parent=repeat_region186
seq0	LTRharvest	LTR_retrotransposon	149519986	149525658	.	?	.	ID=LTR_retrotransposon186;Parent=repeat_region186;ltr_similarity=99.67;seq_number=0									seq0	LTRharvest	LTR_retrotransposon	128378449	128383385	.	?	.	ID=LTR_retrotransposon186;Parent=repeat_region186;ltr_similarity=93.09;seq_number=0									seq0	LTRharvest	LTR_retrotransposon	128210609	128214005	.	?	.	ID=LTR_retrotransposon186;Parent=repeat_region186;ltr_similarity=90.98;seq_number=0
seq0	LTRharvest	long_terminal_repeat	149519986	149520584	.	?	.	Parent=LTR_retrotransposon186									seq0	LTRharvest	long_terminal_repeat	128378449	128378852	.	?	.	Parent=LTR_retrotransposon186									seq0	LTRharvest	long_terminal_repeat	128210609	128210730	.	?	.	Parent=LTR_retrotransposon186
seq0	LTRharvest	long_terminal_repeat	149525061	149525658	.	?	.	Parent=LTR_retrotransposon186									seq0	LTRharvest	long_terminal_repeat	128382981	128383385	.	?	.	Parent=LTR_retrotransposon186									seq0	LTRharvest	long_terminal_repeat	128213885	128214005	.	?	.	Parent=LTR_retrotransposon186
seq0	LTRharvest	target_site_duplication	149525659	149525662	.	?	.	Parent=repeat_region186									seq0	LTRharvest	target_site_duplication	128383386	128383389	.	?	.	Parent=repeat_region186									seq0	LTRharvest	target_site_duplication	128214006	128214010	.	?	.	Parent=repeat_region186
###																	###																	seq
seq0	LTRharvest	repeat_region	149570534	149574761	.	?	.	ID=repeat_region187									seq0	LTRharvest	repeat_region	132343776	132347356	.	?	.	ID=repeat_region187									seq0	LTRharvest	repeat_region	128890573	128895502	.	?	.	ID=repeat_region187
seq0	LTRharvest	target_site_duplication	149570534	149570539	.	?	.	Parent=repeat_region187									seq0	LTRharvest	target_site_duplication	132343776	132343779	.	?	.	Parent=repeat_region187									seq0	LTRharvest	target_site_duplication	128890573	128890576	.	?	.	Parent=repeat_region187
seq0	LTRharvest	LTR_retrotransposon	149570540	149574755	.	?	.	ID=LTR_retrotransposon187;Parent=repeat_region187;ltr_similarity=91.38;seq_number=0									seq0	LTRharvest	LTR_retrotransposon	132343780	132347352	.	?	.	ID=LTR_retrotransposon187;Parent=repeat_region187;ltr_similarity=98.44;seq_number=0									seq0	LTRharvest	LTR_retrotransposon	128890577	128895498	.	?	.	ID=LTR_retrotransposon187;Parent=repeat_region187;ltr_similarity=93.09;seq_number=0
seq0	LTRharvest	long_terminal_repeat	149570540	149570651	.	?	.	Parent=LTR_retrotransposon187									seq0	LTRharvest	long_terminal_repeat	132343780	132344162	.	?	.	Parent=LTR_retrotransposon187									seq0	LTRharvest	long_terminal_repeat	128890577	128890980	.	?	.	Parent=LTR_retrotransposon187
seq0	LTRharvest	long_terminal_repeat	149574640	149574755	.	?	.	Parent=LTR_retrotransposon187									seq0	LTRharvest	long_terminal_repeat	132346968	132347352	.	?	.	Parent=LTR_retrotransposon187									seq0	LTRharvest	long_terminal_repeat	128895094	128895498	.	?	.	Parent=LTR_retrotransposon187
seq0	LTRharvest	target_site_duplication	149574756	149574761	.	?	.	Parent=repeat_region187									seq0	LTRharvest	target_site_duplication	132347353	132347356	.	?	.	Parent=repeat_region187									seq0	LTRharvest	target_site_duplication	128895499	128895502	.	?	.	Parent=repeat_region187
###																	###																	seq
seq0	LTRharvest	repeat_region	150369920	150378928	.	?	.	ID=repeat_region188									seq0	LTRharvest	repeat_region	133098691	133100378	.	?	.	ID=repeat_region188									seq0	LTRharvest	repeat_region	128916442	128929237	.	?	.	ID=repeat_region188
seq0	LTRharvest	target_site_duplication	150369920	150369924	.	?	.	Parent=repeat_region188									seq0	LTRharvest	target_site_duplication	133098691	133098694	.	?	.	Parent=repeat_region188									seq0	LTRharvest	target_site_duplication	128916442	128916445	.	?	.	Parent=repeat_region188
seq0	LTRharvest	LTR_retrotransposon	150369925	150378923	.	?	.	ID=LTR_retrotransposon188;Parent=repeat_region188;ltr_similarity=94.32;seq_number=0									seq0	LTRharvest	LTR_retrotransposon	133098695	133100374	.	?	.	ID=LTR_retrotransposon188;Parent=repeat_region188;ltr_similarity=91.27;seq_number=0									seq0	LTRharvest	LTR_retrotransposon	128916446	128929233	.	?	.	ID=LTR_retrotransposon188;Parent=repeat_region188;ltr_similarity=91.86;seq_number=0
seq0	LTRharvest	long_terminal_repeat	150369925	150370099	.	?	.	Parent=LTR_retrotransposon188									seq0	LTRharvest	long_terminal_repeat	133098695	133098817	.	?	.	Parent=LTR_retrotransposon188									seq0	LTRharvest	long_terminal_repeat	128916446	128917038	.	?	.	Parent=LTR_retrotransposon188
seq0	LTRharvest	long_terminal_repeat	150378748	150378923	.	?	.	Parent=LTR_retrotransposon188									seq0	LTRharvest	long_terminal_repeat	133100249	133100374	.	?	.	Parent=LTR_retrotransposon188									seq0	LTRharvest	long_terminal_repeat	128928632	128929233	.	?	.	Parent=LTR_retrotransposon188
seq0	LTRharvest	target_site_duplication	150378924	150378928	.	?	.	Parent=repeat_region188									seq0	LTRharvest	target_site_duplication	133100375	133100378	.	?	.	Parent=repeat_region188									seq0	LTRharvest	target_site_duplication	128929234	128929237	.	?	.	Parent=repeat_region188
###																	###																	seq
seq0	LTRharvest	repeat_region	151273107	151283112	.	?	.	ID=repeat_region189									seq0	LTRharvest	repeat_region	133592679	133606363	.	?	.	ID=repeat_region189									seq0	LTRharvest	repeat_region	133256977	133268486	.	?	.	ID=repeat_region189
seq0	LTRharvest	target_site_duplication	151273107	151273111	.	?	.	Parent=repeat_region189									seq0	LTRharvest	target_site_duplication	133592679	133592682	.	?	.	Parent=repeat_region189									seq0	LTRharvest	target_site_duplication	133256977	133256981	.	?	.	Parent=repeat_region189
seq0	LTRharvest	LTR_retrotransposon	151273112	151283107	.	?	.	ID=LTR_retrotransposon189;Parent=repeat_region189;ltr_similarity=94.93;seq_number=0									seq0	LTRharvest	LTR_retrotransposon	133592683	133606359	.	?	.	ID=LTR_retrotransposon189;Parent=repeat_region189;ltr_similarity=91.89;seq_number=0									seq0	LTRharvest	LTR_retrotransposon	133256982	133268481	.	?	.	ID=LTR_retrotransposon189;Parent=repeat_region189;ltr_similarity=93.45;seq_number=0
seq0	LTRharvest	long_terminal_repeat	151273112	151273584	.	?	.	Parent=LTR_retrotransposon189									seq0	LTRharvest	long_terminal_repeat	133592683	133593100	.	?	.	Parent=LTR_retrotransposon189									seq0	LTRharvest	long_terminal_repeat	133256982	133257454	.	?	.	Parent=LTR_retrotransposon189
seq0	LTRharvest	long_terminal_repeat	151282641	151283107	.	?	.	Parent=LTR_retrotransposon189									seq0	LTRharvest	long_terminal_repeat	133605941	133606359	.	?	.	Parent=LTR_retrotransposon189									seq0	LTRharvest	long_terminal_repeat	133268012	133268481	.	?	.	Parent=LTR_retrotransposon189
seq0	LTRharvest	target_site_duplication	151283108	151283112	.	?	.	Parent=repeat_region189									seq0	LTRharvest	target_site_duplication	133606360	133606363	.	?	.	Parent=repeat_region189									seq0	LTRharvest	target_site_duplication	133268482	133268486	.	?	.	Parent=repeat_region189
###																	###																	seq
seq0	LTRharvest	repeat_region	152907603	152916409	.	?	.	ID=repeat_region190									seq0	LTRharvest	repeat_region	134269282	134281203	.	?	.	ID=repeat_region190									seq0	LTRharvest	repeat_region	133576934	133578621	.	?	.	ID=repeat_region190
seq0	LTRharvest	target_site_duplication	152907603	152907606	.	?	.	Parent=repeat_region190									seq0	LTRharvest	target_site_duplication	134269282	134269285	.	?	.	Parent=repeat_region190									seq0	LTRharvest	target_site_duplication	133576934	133576937	.	?	.	Parent=repeat_region190
seq0	LTRharvest	LTR_retrotransposon	152907607	152916405	.	?	.	ID=LTR_retrotransposon190;Parent=repeat_region190;ltr_similarity=90.00;seq_number=0									seq0	LTRharvest	LTR_retrotransposon	134269286	134281199	.	?	.	ID=LTR_retrotransposon190;Parent=repeat_region190;ltr_similarity=91.63;seq_number=0									seq0	LTRharvest	LTR_retrotransposon	133576938	133578617	.	?	.	ID=LTR_retrotransposon190;Parent=repeat_region190;ltr_similarity=91.27;seq_number=0
seq0	LTRharvest	long_terminal_repeat	152907607	152907766	.	?	.	Parent=LTR_retrotransposon190									seq0	LTRharvest	long_terminal_repeat	134269286	134269500	.	?	.	Parent=LTR_retrotransposon190									seq0	LTRharvest	long_terminal_repeat	133576938	133577060	.	?	.	Parent=LTR_retrotransposon190
seq0	LTRharvest	long_terminal_repeat	152916250	152916405	.	?	.	Parent=LTR_retrotransposon190									seq0	LTRharvest	long_terminal_repeat	134280996	134281199	.	?	.	Parent=LTR_retrotransposon190									seq0	LTRharvest	long_terminal_repeat	133578492	133578617	.	?	.	Parent=LTR_retrotransposon190
seq0	LTRharvest	target_site_duplication	152916406	152916409	.	?	.	Parent=repeat_region190									seq0	LTRharvest	target_site_duplication	134281200	134281203	.	?	.	Parent=repeat_region190									seq0	LTRharvest	target_site_duplication	133578618	133578621	.	?	.	Parent=repeat_region190
###																	###																	seq
seq0	LTRharvest	repeat_region	154067031	154072895	.	?	.	ID=repeat_region191									seq0	LTRharvest	repeat_region	134329552	134331689	.	?	.	ID=repeat_region191									seq0	LTRharvest	repeat_region	133834387	133849806	.	?	.	ID=repeat_region191
seq0	LTRharvest	target_site_duplication	154067031	154067034	.	?	.	Parent=repeat_region191									seq0	LTRharvest	target_site_duplication	134329552	134329555	.	?	.	Parent=repeat_region191									seq0	LTRharvest	target_site_duplication	133834387	133834390	.	?	.	Parent=repeat_region191
seq0	LTRharvest	LTR_retrotransposon	154067035	154072891	.	?	.	ID=LTR_retrotransposon191;Parent=repeat_region191;ltr_similarity=95.29;seq_number=0									seq0	LTRharvest	LTR_retrotransposon	134329556	134331685	.	?	.	ID=LTR_retrotransposon191;Parent=repeat_region191;ltr_similarity=97.80;seq_number=0									seq0	LTRharvest	LTR_retrotransposon	133834391	133849802	.	?	.	ID=LTR_retrotransposon191;Parent=repeat_region191;ltr_similarity=92.75;seq_number=0
seq0	LTRharvest	long_terminal_repeat	154067035	154067771	.	?	.	Parent=LTR_retrotransposon191									seq0	LTRharvest	long_terminal_repeat	134329556	134329824	.	?	.	Parent=LTR_retrotransposon191									seq0	LTRharvest	long_terminal_repeat	133834391	133835286	.	?	.	Parent=LTR_retrotransposon191
seq0	LTRharvest	long_terminal_repeat	154072149	154072891	.	?	.	Parent=LTR_retrotransposon191									seq0	LTRharvest	long_terminal_repeat	134331413	134331685	.	?	.	Parent=LTR_retrotransposon191									seq0	LTRharvest	long_terminal_repeat	133848915	133849802	.	?	.	Parent=LTR_retrotransposon191
seq0	LTRharvest	target_site_duplication	154072892	154072895	.	?	.	Parent=repeat_region191									seq0	LTRharvest	target_site_duplication	134331686	134331689	.	?	.	Parent=repeat_region191									seq0	LTRharvest	target_site_duplication	133849803	133849806	.	?	.	Parent=repeat_region191
###																	###																	seq
seq0	LTRharvest	repeat_region	154522192	154537806	.	?	.	ID=repeat_region192									seq0	LTRharvest	repeat_region	134519079	134523360	.	?	.	ID=repeat_region192									seq0	LTRharvest	repeat_region	134071975	134085349	.	?	.	ID=repeat_region192
seq0	LTRharvest	target_site_duplication	154522192	154522195	.	?	.	Parent=repeat_region192									seq0	LTRharvest	target_site_duplication	134519079	134519083	.	?	.	Parent=repeat_region192									seq0	LTRharvest	target_site_duplication	134071975	134071978	.	?	.	Parent=repeat_region192
seq0	LTRharvest	LTR_retrotransposon	154522196	154537802	.	?	.	ID=LTR_retrotransposon192;Parent=repeat_region192;ltr_similarity=90.01;seq_number=0									seq0	LTRharvest	LTR_retrotransposon	134519084	134523355	.	?	.	ID=LTR_retrotransposon192;Parent=repeat_region192;ltr_similarity=100.00;seq_number=0									seq0	LTRharvest	LTR_retrotransposon	134071979	134085345	.	?	.	ID=LTR_retrotransposon192;Parent=repeat_region192;ltr_similarity=91.87;seq_number=0
seq0	LTRharvest	long_terminal_repeat	154522196	154522876	.	?	.	Parent=LTR_retrotransposon192									seq0	LTRharvest	long_terminal_repeat	134519084	134519464	.	?	.	Parent=LTR_retrotransposon192									seq0	LTRharvest	long_terminal_repeat	134071979	134072395	.	?	.	Parent=LTR_retrotransposon192
seq0	LTRharvest	long_terminal_repeat	154537125	154537802	.	?	.	Parent=LTR_retrotransposon192									seq0	LTRharvest	long_terminal_repeat	134522975	134523355	.	?	.	Parent=LTR_retrotransposon192									seq0	LTRharvest	long_terminal_repeat	134084928	134085345	.	?	.	Parent=LTR_retrotransposon192
seq0	LTRharvest	target_site_duplication	154537803	154537806	.	?	.	Parent=repeat_region192									seq0	LTRharvest	target_site_duplication	134523356	134523360	.	?	.	Parent=repeat_region192									seq0	LTRharvest	target_site_duplication	134085346	134085349	.	?	.	Parent=repeat_region192
###																	###																	seq
seq0	LTRharvest	repeat_region	154668520	154672500	.	?	.	ID=repeat_region193									seq0	LTRharvest	repeat_region	134744359	134757914	.	?	.	ID=repeat_region193									seq0	LTRharvest	repeat_region	134644293	134646625	.	?	.	ID=repeat_region193
seq0	LTRharvest	target_site_duplication	154668520	154668523	.	?	.	Parent=repeat_region193									seq0	LTRharvest	target_site_duplication	134744359	134744362	.	?	.	Parent=repeat_region193									seq0	LTRharvest	target_site_duplication	134644293	134644296	.	?	.	Parent=repeat_region193
seq0	LTRharvest	LTR_retrotransposon	154668524	154672496	.	?	.	ID=LTR_retrotransposon193;Parent=repeat_region193;ltr_similarity=99.22;seq_number=0									seq0	LTRharvest	LTR_retrotransposon	134744363	134757910	.	?	.	ID=LTR_retrotransposon193;Parent=repeat_region193;ltr_similarity=92.31;seq_number=0									seq0	LTRharvest	LTR_retrotransposon	134644297	134646621	.	?	.	ID=LTR_retrotransposon193;Parent=repeat_region193;ltr_similarity=99.01;seq_number=0
seq0	LTRharvest	long_terminal_repeat	154668524	154668909	.	?	.	Parent=LTR_retrotransposon193									seq0	LTRharvest	long_terminal_repeat	134744363	134744843	.	?	.	Parent=LTR_retrotransposon193									seq0	LTRharvest	long_terminal_repeat	134644297	134644896	.	?	.	Parent=LTR_retrotransposon193
seq0	LTRharvest	long_terminal_repeat	154672114	154672496	.	?	.	Parent=LTR_retrotransposon193									seq0	LTRharvest	long_terminal_repeat	134757439	134757910	.	?	.	Parent=LTR_retrotransposon193									seq0	LTRharvest	long_terminal_repeat	134646018	134646621	.	?	.	Parent=LTR_retrotransposon193
seq0	LTRharvest	target_site_duplication	154672497	154672500	.	?	.	Parent=repeat_region193									seq0	LTRharvest	target_site_duplication	134757911	134757914	.	?	.	Parent=repeat_region193									seq0	LTRharvest	target_site_duplication	134646622	134646625	.	?	.	Parent=repeat_region193
###																	###																	seq
seq0	LTRharvest	repeat_region	156115065	156119567	.	?	.	ID=repeat_region194									seq0	LTRharvest	repeat_region	134935188	134942362	.	?	.	ID=repeat_region194									seq0	LTRharvest	repeat_region	135174362	135181510	.	?	.	ID=repeat_region194
seq0	LTRharvest	target_site_duplication	156115065	156115068	.	?	.	Parent=repeat_region194									seq0	LTRharvest	target_site_duplication	134935188	134935191	.	?	.	Parent=repeat_region194									seq0	LTRharvest	target_site_duplication	135174362	135174365	.	?	.	Parent=repeat_region194
seq0	LTRharvest	LTR_retrotransposon	156115069	156119563	.	?	.	ID=LTR_retrotransposon194;Parent=repeat_region194;ltr_similarity=90.68;seq_number=0									seq0	LTRharvest	LTR_retrotransposon	134935192	134942358	.	?	.	ID=LTR_retrotransposon194;Parent=repeat_region194;ltr_similarity=99.83;seq_number=0									seq0	LTRharvest	LTR_retrotransposon	135174366	135181506	.	?	.	ID=LTR_retrotransposon194;Parent=repeat_region194;ltr_similarity=100.00;seq_number=0
seq0	LTRharvest	long_terminal_repeat	156115069	156115303	.	?	.	Parent=LTR_retrotransposon194									seq0	LTRharvest	long_terminal_repeat	134935192	134935789	.	?	.	Parent=LTR_retrotransposon194									seq0	LTRharvest	long_terminal_repeat	135174366	135174842	.	?	.	Parent=LTR_retrotransposon194
seq0	LTRharvest	long_terminal_repeat	156119328	156119563	.	?	.	Parent=LTR_retrotransposon194									seq0	LTRharvest	long_terminal_repeat	134941762	134942358	.	?	.	Parent=LTR_retrotransposon194									seq0	LTRharvest	long_terminal_repeat	135181030	135181506	.	?	.	Parent=LTR_retrotransposon194
seq0	LTRharvest	target_site_duplication	156119564	156119567	.	?	.	Parent=repeat_region194									seq0	LTRharvest	target_site_duplication	134942359	134942362	.	?	.	Parent=repeat_region194									seq0	LTRharvest	target_site_duplication	135181507	135181510	.	?	.	Parent=repeat_region194
###																	###																	seq
seq0	LTRharvest	repeat_region	156241116	156244673	.	?	.	ID=repeat_region195									seq0	LTRharvest	repeat_region	135568256	135574929	.	?	.	ID=repeat_region195									seq0	LTRharvest	repeat_region	135203094	135209628	.	?	.	ID=repeat_region195
seq0	LTRharvest	target_site_duplication	156241116	156241119	.	?	.	Parent=repeat_region195									seq0	LTRharvest	target_site_duplication	135568256	135568259	.	?	.	Parent=repeat_region195									seq0	LTRharvest	target_site_duplication	135203094	135203097	.	?	.	Parent=repeat_region195
seq0	LTRharvest	LTR_retrotransposon	156241120	156244669	.	?	.	ID=LTR_retrotransposon195;Parent=repeat_region195;ltr_similarity=96.67;seq_number=0									seq0	LTRharvest	LTR_retrotransposon	135568260	135574925	.	?	.	ID=LTR_retrotransposon195;Parent=repeat_region195;ltr_similarity=90.48;seq_number=0									seq0	LTRharvest	LTR_retrotransposon	135203098	135209624	.	?	.	ID=LTR_retrotransposon195;Parent=repeat_region195;ltr_similarity=99.29;seq_number=0
seq0	LTRharvest	long_terminal_repeat	156241120	156241299	.	?	.	Parent=LTR_retrotransposon195									seq0	LTRharvest	long_terminal_repeat	135568260	135568637	.	?	.	Parent=LTR_retrotransposon195									seq0	LTRharvest	long_terminal_repeat	135203098	135203515	.	?	.	Parent=LTR_retrotransposon195
seq0	LTRharvest	long_terminal_repeat	156244492	156244669	.	?	.	Parent=LTR_retrotransposon195									seq0	LTRharvest	long_terminal_repeat	135574549	135574925	.	?	.	Parent=LTR_retrotransposon195									seq0	LTRharvest	long_terminal_repeat	135209205	135209624	.	?	.	Parent=LTR_retrotransposon195
seq0	LTRharvest	target_site_duplication	156244670	156244673	.	?	.	Parent=repeat_region195									seq0	LTRharvest	target_site_duplication	135574926	135574929	.	?	.	Parent=repeat_region195									seq0	LTRharvest	target_site_duplication	135209625	135209628	.	?	.	Parent=repeat_region195
###																	###																	seq
seq0	LTRharvest	repeat_region	156591945	156596717	.	?	.	ID=repeat_region196									seq0	LTRharvest	repeat_region	135618311	135629594	.	?	.	ID=repeat_region196									seq0	LTRharvest	repeat_region	136042005	136049522	.	?	.	ID=repeat_region196
seq0	LTRharvest	target_site_duplication	156591945	156591948	.	?	.	Parent=repeat_region196									seq0	LTRharvest	target_site_duplication	135618311	135618314	.	?	.	Parent=repeat_region196									seq0	LTRharvest	target_site_duplication	136042005	136042008	.	?	.	Parent=repeat_region196
seq0	LTRharvest	LTR_retrotransposon	156591949	156596713	.	?	.	ID=LTR_retrotransposon196;Parent=repeat_region196;ltr_similarity=90.69;seq_number=0									seq0	LTRharvest	LTR_retrotransposon	135618315	135629590	.	?	.	ID=LTR_retrotransposon196;Parent=repeat_region196;ltr_similarity=94.70;seq_number=0									seq0	LTRharvest	LTR_retrotransposon	136042009	136049518	.	?	.	ID=LTR_retrotransposon196;Parent=repeat_region196;ltr_similarity=99.17;seq_number=0
seq0	LTRharvest	long_terminal_repeat	156591949	156592453	.	?	.	Parent=LTR_retrotransposon196									seq0	LTRharvest	long_terminal_repeat	135618315	135618854	.	?	.	Parent=LTR_retrotransposon196									seq0	LTRharvest	long_terminal_repeat	136042009	136042606	.	?	.	Parent=LTR_retrotransposon196
seq0	LTRharvest	long_terminal_repeat	156596218	156596713	.	?	.	Parent=LTR_retrotransposon196									seq0	LTRharvest	long_terminal_repeat	135629044	135629590	.	?	.	Parent=LTR_retrotransposon196									seq0	LTRharvest	long_terminal_repeat	136048917	136049518	.	?	.	Parent=LTR_retrotransposon196
seq0	LTRharvest	target_site_duplication	156596714	156596717	.	?	.	Parent=repeat_region196									seq0	LTRharvest	target_site_duplication	135629591	135629594	.	?	.	Parent=repeat_region196									seq0	LTRharvest	target_site_duplication	136049519	136049522	.	?	.	Parent=repeat_region196
###																	###																	seq
seq0	LTRharvest	repeat_region	156672484	156680419	.	?	.	ID=repeat_region197									seq0	LTRharvest	repeat_region	135671747	135684924	.	?	.	ID=repeat_region197									seq0	LTRharvest	repeat_region	136087309	136098583	.	?	.	ID=repeat_region197
seq0	LTRharvest	target_site_duplication	156672484	156672487	.	?	.	Parent=repeat_region197									seq0	LTRharvest	target_site_duplication	135671747	135671751	.	?	.	Parent=repeat_region197									seq0	LTRharvest	target_site_duplication	136087309	136087312	.	?	.	Parent=repeat_region197
seq0	LTRharvest	LTR_retrotransposon	156672488	156680415	.	?	.	ID=LTR_retrotransposon197;Parent=repeat_region197;ltr_similarity=90.32;seq_number=0									seq0	LTRharvest	LTR_retrotransposon	135671752	135684919	.	?	.	ID=LTR_retrotransposon197;Parent=repeat_region197;ltr_similarity=91.22;seq_number=0									seq0	LTRharvest	LTR_retrotransposon	136087313	136098579	.	?	.	ID=LTR_retrotransposon197;Parent=repeat_region197;ltr_similarity=95.38;seq_number=0
seq0	LTRharvest	long_terminal_repeat	156672488	156673138	.	?	.	Parent=LTR_retrotransposon197									seq0	LTRharvest	long_terminal_repeat	135671752	135672065	.	?	.	Parent=LTR_retrotransposon197									seq0	LTRharvest	long_terminal_repeat	136087313	136087851	.	?	.	Parent=LTR_retrotransposon197
seq0	LTRharvest	long_terminal_repeat	156679767	156680415	.	?	.	Parent=LTR_retrotransposon197									seq0	LTRharvest	long_terminal_repeat	135684601	135684919	.	?	.	Parent=LTR_retrotransposon197									seq0	LTRharvest	long_terminal_repeat	136098039	136098579	.	?	.	Parent=LTR_retrotransposon197
seq0	LTRharvest	target_site_duplication	156680416	156680419	.	?	.	Parent=repeat_region197									seq0	LTRharvest	target_site_duplication	135684920	135684924	.	?	.	Parent=repeat_region197									seq0	LTRharvest	target_site_duplication	136098580	136098583	.	?	.	Parent=repeat_region197
###																	###																	seq
seq0	LTRharvest	repeat_region	156738339	156746806	.	?	.	ID=repeat_region198									seq0	LTRharvest	repeat_region	135772513	135774349	.	?	.	ID=repeat_region198									seq0	LTRharvest	repeat_region	136140757	136153943	.	?	.	ID=repeat_region198
seq0	LTRharvest	target_site_duplication	156738339	156738342	.	?	.	Parent=repeat_region198									seq0	LTRharvest	target_site_duplication	135772513	135772516	.	?	.	Parent=repeat_region198									seq0	LTRharvest	target_site_duplication	136140757	136140761	.	?	.	Parent=repeat_region198
seq0	LTRharvest	LTR_retrotransposon	156738343	156746802	.	?	.	ID=LTR_retrotransposon198;Parent=repeat_region198;ltr_similarity=95.49;seq_number=0									seq0	LTRharvest	LTR_retrotransposon	135772517	135774345	.	?	.	ID=LTR_retrotransposon198;Parent=repeat_region198;ltr_similarity=97.17;seq_number=0									seq0	LTRharvest	LTR_retrotransposon	136140762	136153938	.	?	.	ID=LTR_retrotransposon198;Parent=repeat_region198;ltr_similarity=92.16;seq_number=0
seq0	LTRharvest	long_terminal_repeat	156738343	156738805	.	?	.	Parent=LTR_retrotransposon198									seq0	LTRharvest	long_terminal_repeat	135772517	135773253	.	?	.	Parent=LTR_retrotransposon198									seq0	LTRharvest	long_terminal_repeat	136140762	136141075	.	?	.	Parent=LTR_retrotransposon198
seq0	LTRharvest	long_terminal_repeat	156746337	156746802	.	?	.	Parent=LTR_retrotransposon198									seq0	LTRharvest	long_terminal_repeat	135773604	135774345	.	?	.	Parent=LTR_retrotransposon198									seq0	LTRharvest	long_terminal_repeat	136153620	136153938	.	?	.	Parent=LTR_retrotransposon198
seq0	LTRharvest	target_site_duplication	156746803	156746806	.	?	.	Parent=repeat_region198									seq0	LTRharvest	target_site_duplication	135774346	135774349	.	?	.	Parent=repeat_region198									seq0	LTRharvest	target_site_duplication	136153939	136153943	.	?	.	Parent=repeat_region198
###																	###																	seq
seq0	LTRharvest	repeat_region	157127262	157137261	.	?	.	ID=repeat_region199									seq0	LTRharvest	repeat_region	136345720	136355115	.	?	.	ID=repeat_region199									seq0	LTRharvest	repeat_region	136771522	136781025	.	?	.	ID=repeat_region199
seq0	LTRharvest	target_site_duplication	157127262	157127265	.	?	.	Parent=repeat_region199									seq0	LTRharvest	target_site_duplication	136345720	136345723	.	?	.	Parent=repeat_region199									seq0	LTRharvest	target_site_duplication	136771522	136771525	.	?	.	Parent=repeat_region199
seq0	LTRharvest	LTR_retrotransposon	157127266	157137257	.	?	.	ID=LTR_retrotransposon199;Parent=repeat_region199;ltr_similarity=92.56;seq_number=0									seq0	LTRharvest	LTR_retrotransposon	136345724	136355111	.	?	.	ID=LTR_retrotransposon199;Parent=repeat_region199;ltr_similarity=92.39;seq_number=0									seq0	LTRharvest	LTR_retrotransposon	136771526	136781021	.	?	.	ID=LTR_retrotransposon199;Parent=repeat_region199;ltr_similarity=93.68;seq_number=0
seq0	LTRharvest	long_terminal_repeat	157127266	157127382	.	?	.	Parent=LTR_retrotransposon199									seq0	LTRharvest	long_terminal_repeat	136345724	136346094	.	?	.	Parent=LTR_retrotransposon199									seq0	LTRharvest	long_terminal_repeat	136771526	136771897	.	?	.	Parent=LTR_retrotransposon199
seq0	LTRharvest	long_terminal_repeat	157137137	157137257	.	?	.	Parent=LTR_retrotransposon199									seq0	LTRharvest	long_terminal_repeat	136354731	136355111	.	?	.	Parent=LTR_retrotransposon199									seq0	LTRharvest	long_terminal_repeat	136780642	136781021	.	?	.	Parent=LTR_retrotransposon199
seq0	LTRharvest	target_site_duplication	157137258	157137261	.	?	.	Parent=repeat_region199									seq0	LTRharvest	target_site_duplication	136355112	136355115	.	?	.	Parent=repeat_region199									seq0	LTRharvest	target_site_duplication	136781022	136781025	.	?	.	Parent=repeat_region199
###																	###																	seq
seq0	LTRharvest	repeat_region	157310667	157321494	.	?	.	ID=repeat_region200									seq0	LTRharvest	repeat_region	136600244	136612902	.	?	.	ID=repeat_region200									seq0	LTRharvest	repeat_region	136951748	136964356	.	?	.	ID=repeat_region200
seq0	LTRharvest	target_site_duplication	157310667	157310670	.	?	.	Parent=repeat_region200									seq0	LTRharvest	target_site_duplication	136600244	136600247	.	?	.	Parent=repeat_region200									seq0	LTRharvest	target_site_duplication	136951748	136951751	.	?	.	Parent=repeat_region200
seq0	LTRharvest	LTR_retrotransposon	157310671	157321490	.	?	.	ID=LTR_retrotransposon200;Parent=repeat_region200;ltr_similarity=92.04;seq_number=0									seq0	LTRharvest	LTR_retrotransposon	136600248	136612898	.	?	.	ID=LTR_retrotransposon200;Parent=repeat_region200;ltr_similarity=91.38;seq_number=0									seq0	LTRharvest	LTR_retrotransposon	136951752	136964352	.	?	.	ID=LTR_retrotransposon200;Parent=repeat_region200;ltr_similarity=91.96;seq_number=0
seq0	LTRharvest	long_terminal_repeat	157310671	157310871	.	?	.	Parent=LTR_retrotransposon200									seq0	LTRharvest	long_terminal_repeat	136600248	136600569	.	?	.	Parent=LTR_retrotransposon200									seq0	LTRharvest	long_terminal_repeat	136951752	136952140	.	?	.	Parent=LTR_retrotransposon200
seq0	LTRharvest	long_terminal_repeat	157321293	157321490	.	?	.	Parent=LTR_retrotransposon200									seq0	LTRharvest	long_terminal_repeat	136612574	136612898	.	?	.	Parent=LTR_retrotransposon200									seq0	LTRharvest	long_terminal_repeat	136963955	136964352	.	?	.	Parent=LTR_retrotransposon200
seq0	LTRharvest	target_site_duplication	157321491	157321494	.	?	.	Parent=repeat_region200									seq0	LTRharvest	target_site_duplication	136612899	136612902	.	?	.	Parent=repeat_region200									seq0	LTRharvest	target_site_duplication	136964353	136964356	.	?	.	Parent=repeat_region200
###																	###																	seq
seq0	LTRharvest	repeat_region	157389104	157402251	.	?	.	ID=repeat_region201									seq0	LTRharvest	repeat_region	136905543	136916847	.	?	.	ID=repeat_region201									seq0	LTRharvest	repeat_region	137256258	137267480	.	?	.	ID=repeat_region201
seq0	LTRharvest	target_site_duplication	157389104	157389107	.	?	.	Parent=repeat_region201									seq0	LTRharvest	target_site_duplication	136905543	136905546	.	?	.	Parent=repeat_region201									seq0	LTRharvest	target_site_duplication	137256258	137256261	.	?	.	Parent=repeat_region201
seq0	LTRharvest	LTR_retrotransposon	157389108	157402247	.	?	.	ID=LTR_retrotransposon201;Parent=repeat_region201;ltr_similarity=91.74;seq_number=0									seq0	LTRharvest	LTR_retrotransposon	136905547	136916843	.	?	.	ID=LTR_retrotransposon201;Parent=repeat_region201;ltr_similarity=92.51;seq_number=0									seq0	LTRharvest	LTR_retrotransposon	137256262	137267476	.	?	.	ID=LTR_retrotransposon201;Parent=repeat_region201;ltr_similarity=92.51;seq_number=0
seq0	LTRharvest	long_terminal_repeat	157389108	157389225	.	?	.	Parent=LTR_retrotransposon201									seq0	LTRharvest	long_terminal_repeat	136905547	136905991	.	?	.	Parent=LTR_retrotransposon201									seq0	LTRharvest	long_terminal_repeat	137256262	137256706	.	?	.	Parent=LTR_retrotransposon201
seq0	LTRharvest	long_terminal_repeat	157402127	157402247	.	?	.	Parent=LTR_retrotransposon201									seq0	LTRharvest	long_terminal_repeat	136916390	136916843	.	?	.	Parent=LTR_retrotransposon201									seq0	LTRharvest	long_terminal_repeat	137267023	137267476	.	?	.	Parent=LTR_retrotransposon201
seq0	LTRharvest	target_site_duplication	157402248	157402251	.	?	.	Parent=repeat_region201									seq0	LTRharvest	target_site_duplication	136916844	136916847	.	?	.	Parent=repeat_region201									seq0	LTRharvest	target_site_duplication	137267477	137267480	.	?	.	Parent=repeat_region201
###																	###																	seq
seq0	LTRharvest	repeat_region	158041754	158052541	.	?	.	ID=repeat_region202									seq0	LTRharvest	repeat_region	137054017	137060169	.	?	.	ID=repeat_region202									seq0	LTRharvest	repeat_region	138264049	138276674	.	?	.	ID=repeat_region202
seq0	LTRharvest	target_site_duplication	158041754	158041757	.	?	.	Parent=repeat_region202									seq0	LTRharvest	target_site_duplication	137054017	137054020	.	?	.	Parent=repeat_region202									seq0	LTRharvest	target_site_duplication	138264049	138264052	.	?	.	Parent=repeat_region202
seq0	LTRharvest	LTR_retrotransposon	158041758	158052537	.	?	.	ID=LTR_retrotransposon202;Parent=repeat_region202;ltr_similarity=94.82;seq_number=0									seq0	LTRharvest	LTR_retrotransposon	137054021	137060165	.	?	.	ID=LTR_retrotransposon202;Parent=repeat_region202;ltr_similarity=92.51;seq_number=0									seq0	LTRharvest	LTR_retrotransposon	138264053	138276670	.	?	.	ID=LTR_retrotransposon202;Parent=repeat_region202;ltr_similarity=90.48;seq_number=0
seq0	LTRharvest	long_terminal_repeat	158041758	158042259	.	?	.	Parent=LTR_retrotransposon202									seq0	LTRharvest	long_terminal_repeat	137054021	137054200	.	?	.	Parent=LTR_retrotransposon202									seq0	LTRharvest	long_terminal_repeat	138264053	138264241	.	?	.	Parent=LTR_retrotransposon202
seq0	LTRharvest	long_terminal_repeat	158052057	158052537	.	?	.	Parent=LTR_retrotransposon202									seq0	LTRharvest	long_terminal_repeat	137059979	137060165	.	?	.	Parent=LTR_retrotransposon202									seq0	LTRharvest	long_terminal_repeat	138276483	138276670	.	?	.	Parent=LTR_retrotransposon202
seq0	LTRharvest	target_site_duplication	158052538	158052541	.	?	.	Parent=repeat_region202									seq0	LTRharvest	target_site_duplication	137060166	137060169	.	?	.	Parent=repeat_region202									seq0	LTRharvest	target_site_duplication	138276671	138276674	.	?	.	Parent=repeat_region202
###																	###																	seq
seq0	LTRharvest	repeat_region	158516803	158527405	.	?	.	ID=repeat_region203									seq0	LTRharvest	repeat_region	137497708	137502252	.	?	.	ID=repeat_region203									seq0	LTRharvest	repeat_region	138751206	138758169	.	?	.	ID=repeat_region203
seq0	LTRharvest	target_site_duplication	158516803	158516806	.	?	.	Parent=repeat_region203									seq0	LTRharvest	target_site_duplication	137497708	137497711	.	?	.	Parent=repeat_region203									seq0	LTRharvest	target_site_duplication	138751206	138751209	.	?	.	Parent=repeat_region203
seq0	LTRharvest	LTR_retrotransposon	158516807	158527401	.	?	.	ID=LTR_retrotransposon203;Parent=repeat_region203;ltr_similarity=90.54;seq_number=0									seq0	LTRharvest	LTR_retrotransposon	137497712	137502248	.	?	.	ID=LTR_retrotransposon203;Parent=repeat_region203;ltr_similarity=93.67;seq_number=0									seq0	LTRharvest	LTR_retrotransposon	138751210	138758165	.	?	.	ID=LTR_retrotransposon203;Parent=repeat_region203;ltr_similarity=99.86;seq_number=0
seq0	LTRharvest	long_terminal_repeat	158516807	158517220	.	?	.	Parent=LTR_retrotransposon203									seq0	LTRharvest	long_terminal_repeat	137497712	137497869	.	?	.	Parent=LTR_retrotransposon203									seq0	LTRharvest	long_terminal_repeat	138751210	138751912	.	?	.	Parent=LTR_retrotransposon203
seq0	LTRharvest	long_terminal_repeat	158526979	158527401	.	?	.	Parent=LTR_retrotransposon203									seq0	LTRharvest	long_terminal_repeat	137502100	137502248	.	?	.	Parent=LTR_retrotransposon203									seq0	LTRharvest	long_terminal_repeat	138757464	138758165	.	?	.	Parent=LTR_retrotransposon203
seq0	LTRharvest	target_site_duplication	158527402	158527405	.	?	.	Parent=repeat_region203									seq0	LTRharvest	target_site_duplication	137502249	137502252	.	?	.	Parent=repeat_region203									seq0	LTRharvest	target_site_duplication	138758166	138758169	.	?	.	Parent=repeat_region203
###																	###																	seq
seq0	LTRharvest	repeat_region	158528898	158540488	.	?	.	ID=repeat_region204									seq0	LTRharvest	repeat_region	137999534	138012912	.	?	.	ID=repeat_region204									seq0	LTRharvest	repeat_region	140506741	140511521	.	?	.	ID=repeat_region204
seq0	LTRharvest	target_site_duplication	158528898	158528902	.	?	.	Parent=repeat_region204									seq0	LTRharvest	target_site_duplication	137999534	137999537	.	?	.	Parent=repeat_region204									seq0	LTRharvest	target_site_duplication	140506741	140506744	.	?	.	Parent=repeat_region204
seq0	LTRharvest	LTR_retrotransposon	158528903	158540483	.	?	.	ID=LTR_retrotransposon204;Parent=repeat_region204;ltr_similarity=90.29;seq_number=0									seq0	LTRharvest	LTR_retrotransposon	137999538	138012908	.	?	.	ID=LTR_retrotransposon204;Parent=repeat_region204;ltr_similarity=91.41;seq_number=0									seq0	LTRharvest	LTR_retrotransposon	140506745	140511517	.	?	.	ID=LTR_retrotransposon204;Parent=repeat_region204;ltr_similarity=91.06;seq_number=0
[truncated: 12,793 more rows]

## Sheet: Table S5
Table S5 Adjacent genes of endogenous retroviruses in three duck reference genomes.
[truncated: 597 more rows]
